# Supplementary material for: Study of the Regulatory Mechanism of miR-26a-5p in Allergic Asthma
Source: Cells. 2022 Dec 22;12(1):38. doi: 10.3390/cells12010038 (PMC9818720; doi:10.3390/cells12010038)
Supplement: Supplementary file 1 [file cells-12-00038-s001.zip]

Archive with 3 entries (3 files):
- Fig.S1.jpg
- supplementary 1.xlsx
- English-Editing-Certificate-55805.pdf
