# Supplementary material for: Study of the Regulatory Mechanism of miR-26a-5p in Allergic Asthma
Source: Cells. 2022 Dec 22;12(1):38. doi: 10.3390/cells12010038 (PMC9818720; doi:10.3390/cells12010038)
Supplement: Supplementary file 1 [file cells-12-00038-s001.zip › supplementary 1.xlsx]

## Sheet: Sheet1
miRNA	Targeted Gene ID	Gene Symbol	Transcript ID	Gene description	Bp id	Bp Name	Bp	Cc id	Cc Name	Cc	Mf id	Mf Name	Mf	Pathway Name	Pathway id	Pathway
hsa-miR-133a-3p.1	ENSG00000166317.7	SYNPO2L	ENST00000372873.4	synaptopodin 2-like [Source:HGNC Symbol;Acc:23532]	GO:0003007; GO:0032233; GO:0035025; GO:0045214; GO:0051496	heart morphogenesis; positive regulation of actin filament bundle assembly; positive regulation of Rho protein signal transduction; sarcomere organization; positive regulation of stress fiber assembly	GO:0003007|heart morphogenesis; GO:0032233|positive regulation of actin filament bundle assembly; GO:0035025|positive regulation of Rho protein signal transduction; GO:0045214|sarcomere organization; GO:0051496|positive regulation of stress fiber assembly	GO:0030054; GO:0005634; GO:0015629; GO:0005654; GO:0005829; GO:0016607; GO:0030018	cell junction; nucleus; actin cytoskeleton; nucleoplasm; cytosol; nuclear speck; Z disc	GO:0030054|cell junction; GO:0005634|nucleus; GO:0015629|actin cytoskeleton; GO:0005654|nucleoplasm; GO:0005829|cytosol; GO:0016607|nuclear speck; GO:0030018|Z disc	GO:0003779	actin binding	GO:0003779|actin binding
hsa-miR-133a-3p.1	ENSG00000181790.6	BAI1	ENST00000517894.1	brain-specific angiogenesis inhibitor 1 [Source:HGNC Symbol;Acc:943]
hsa-miR-133a-3p.1	ENSG00000161021.7	MAML1	ENST00000292599.3	mastermind-like 1 (Drosophila) [Source:HGNC Symbol;Acc:13632]	GO:0045747; GO:0006367; GO:0045445; GO:0007219; GO:0003162; GO:0045944; GO:0060928; GO:0007221; GO:0010831; GO:0006468	positive regulation of Notch signaling pathway; transcription initiation from RNA polymerase II promoter; myoblast differentiation; Notch signaling pathway; atrioventricular node development; positive regulation of transcription by RNA polymerase II; atrioventricular node cell development; positive regulation of transcription of Notch receptor target; positive regulation of myotube differentiatio…	GO:0045747|positive regulation of Notch signaling pathway; GO:0006367|transcription initiation from RNA polymerase II promoter; GO:0045445|myoblast differentiation; GO:0007219|Notch signaling pathway; GO:0003162|atrioventricular node development; GO:0045944|positive regulation of transcription by RNA polymerase II; GO:0060928|atrioventricular node cell development; GO:0007221|positive regulation …	GO:0043231; GO:0016607; GO:0005634; GO:0005654; GO:0002193	intracellular membrane-bounded organelle; nuclear speck; nucleus; nucleoplasm; MAML1-RBP-Jkappa- ICN1 complex	GO:0043231|intracellular membrane-bounded organelle; GO:0016607|nuclear speck; GO:0005634|nucleus; GO:0005654|nucleoplasm; GO:0002193|MAML1-RBP-Jkappa- ICN1 complex	GO:0042605; GO:0019901; GO:0005515; GO:0003713	peptide antigen binding; protein kinase binding; protein binding; transcription coactivator activity	GO:0042605|peptide antigen binding; GO:0019901|protein kinase binding; GO:0005515|protein binding; GO:0003713|transcription coactivator activity	Disease; Pre-NOTCH Transcription and Translation; Constitutive Signaling by NOTCH1 HD+PEST Domain Mutants; Gene Expression; Notch-HLH transcription pathway; Signaling by NOTCH1 in Cancer; Signal Transduction; Signaling by NOTCH1; Signaling by NOTCH; Signaling by NOTCH2; Notch signaling pathway; Th1 and Th2 cell differentiation; Signaling by NOTCH1 PEST Domain Mutants in Cancer; Pre-NOTCH Expressi…	REACT:R-HSA-1643685; REACT:R-HSA-1912408; REACT:R-HSA-2894862; REACT:R-HSA-74160; REACT:R-HSA-350054; REACT:R-HSA-2644603; REACT:R-HSA-162582; REACT:R-HSA-1980143; REACT:R-HSA-157118; REACT:R-HSA-1980145; KEGG:hsa04330; KEGG:hsa04658; REACT:R-HSA-2644602; REACT:R-HSA-1912422; REACT:R-HSA-2644606; REACT:R-HSA-5663202; REACT:R-HSA-2894858; REACT:R-HSA-2122947; REACT:R-HSA-2197563; REACT:R-HSA-212436	Disease|REACT:R-HSA-1643685; Pre-NOTCH Transcription and Translation|REACT:R-HSA-1912408; Constitutive Signaling by NOTCH1 HD+PEST Domain Mutants|REACT:R-HSA-2894862; Gene Expression|REACT:R-HSA-74160; Notch-HLH transcription pathway|REACT:R-HSA-350054; Signaling by NOTCH1 in Cancer|REACT:R-HSA-2644603; Signal Transduction|REACT:R-HSA-162582; Signaling by NOTCH1|REACT:R-HSA-1980143; Signaling by …
hsa-miR-133a-3p.1	ENSG00000124160.7	NCOA5	ENST00000290231.6	nuclear receptor coactivator 5 [Source:HGNC Symbol;Acc:15909]	GO:0000122; GO:0042593; GO:0046627	negative regulation of transcription by RNA polymerase II; glucose homeostasis; negative regulation of insulin receptor signaling pathway	GO:0000122|negative regulation of transcription by RNA polymerase II; GO:0042593|glucose homeostasis; GO:0046627|negative regulation of insulin receptor signaling pathway	GO:0005615; GO:0015629; GO:0005654	extracellular space; actin cytoskeleton; nucleoplasm	GO:0005615|extracellular space; GO:0015629|actin cytoskeleton; GO:0005654|nucleoplasm	GO:0003682; GO:0003714; GO:0005515; GO:0003723	chromatin binding; transcription corepressor activity; protein binding; RNA binding	GO:0003682|chromatin binding; GO:0003714|transcription corepressor activity; GO:0005515|protein binding; GO:0003723|RNA binding
hsa-miR-133a-3p.1	ENSG00000054118.9	THRAP3	ENST00000354618.5	thyroid hormone receptor associated protein 3 [Source:HGNC Symbol;Acc:22964]	GO:0045944; GO:0045893; GO:0008380; GO:0042753; GO:0000956; GO:0006397; GO:0048255; GO:0048026; GO:0000381; GO:0007623	positive regulation of transcription by RNA polymerase II; positive regulation of transcription, DNA-templated; RNA splicing; positive regulation of circadian rhythm; nuclear-transcribed mRNA catabolic process; mRNA processing; mRNA stabilization; positive regulation of mRNA splicing, via spliceosome; regulation of alternative mRNA splicing, via spliceosome; circadian rhythm	GO:0045944|positive regulation of transcription by RNA polymerase II; GO:0045893|positive regulation of transcription, DNA-templated; GO:0008380|RNA splicing; GO:0042753|positive regulation of circadian rhythm; GO:0000956|nuclear-transcribed mRNA catabolic process; GO:0006397|mRNA processing; GO:0048255|mRNA stabilization; GO:0048026|positive regulation of mRNA splicing, via spliceosome; GO:00003…	GO:0016592; GO:0005634; GO:0016607; GO:0005654; GO:0070062	mediator complex; nucleus; nuclear speck; nucleoplasm; extracellular exosome	GO:0016592|mediator complex; GO:0005634|nucleus; GO:0016607|nuclear speck; GO:0005654|nucleoplasm; GO:0070062|extracellular exosome	GO:0030374; GO:0051219; GO:0003712; GO:0005524; GO:0003677; GO:0042809; GO:0005515; GO:0000978; GO:0003713; GO:0003723; GO:0046966	nuclear receptor coactivator activity; phosphoprotein binding; transcription coregulator activity; ATP binding; DNA binding; vitamin D receptor binding; protein binding; RNA polymerase II cis-regulatory region sequence-specific DNA binding; transcription coactivator activity; RNA binding; thyroid hormone receptor binding	GO:0030374|nuclear receptor coactivator activity; GO:0051219|phosphoprotein binding; GO:0003712|transcription coregulator activity; GO:0005524|ATP binding; GO:0003677|DNA binding; GO:0042809|vitamin D receptor binding; GO:0005515|protein binding; GO:0000978|RNA polymerase II cis-regulatory region sequence-specific DNA binding; GO:0003713|transcription coactivator activity; GO:0003723|RNA binding;…	Metabolism; PPARA activates gene expression; Transcriptional regulation of white adipocyte differentiation; Metabolism of lipids and lipoproteins; Regulation of lipid metabolism by Peroxisome proliferator-activated receptor alpha (PPARalpha); Fatty acid, triacylglycerol, and ketone body metabolism; Developmental Biology	REACT:R-HSA-1430728; REACT:R-HSA-1989781; REACT:R-HSA-381340; REACT:R-HSA-556833; REACT:R-HSA-400206; REACT:R-HSA-535734; REACT:R-HSA-1266738	Metabolism|REACT:R-HSA-1430728; PPARA activates gene expression|REACT:R-HSA-1989781; Transcriptional regulation of white adipocyte differentiation|REACT:R-HSA-381340; Metabolism of lipids and lipoproteins|REACT:R-HSA-556833; Regulation of lipid metabolism by Peroxisome proliferator-activated receptor alpha (PPARalpha)|REACT:R-HSA-400206; Fatty acid, triacylglycerol, and ketone body metabolism|REA…
hsa-miR-133a-3p.1	ENSG00000178338.6	ZNF354B	ENST00000322434.3	zinc finger protein 354B [Source:HGNC Symbol;Acc:17197]	GO:0006357; GO:0000122	regulation of transcription by RNA polymerase II; negative regulation of transcription by RNA polymerase II	GO:0006357|regulation of transcription by RNA polymerase II; GO:0000122|negative regulation of transcription by RNA polymerase II	GO:0005634	nucleus	GO:0005634|nucleus	GO:0000978; GO:0046872; GO:0003682; GO:0000981	RNA polymerase II cis-regulatory region sequence-specific DNA binding; metal ion binding; chromatin binding; DNA-binding transcription factor activity, RNA polymerase II-specific	GO:0000978|RNA polymerase II cis-regulatory region sequence-specific DNA binding; GO:0046872|metal ion binding; GO:0003682|chromatin binding; GO:0000981|DNA-binding transcription factor activity, RNA polymerase II-specific	Generic Transcription Pathway; Gene Expression	REACT:R-HSA-212436; REACT:R-HSA-74160	Generic Transcription Pathway|REACT:R-HSA-212436; Gene Expression|REACT:R-HSA-74160
hsa-miR-133a-3p.1	ENSG00000168214.16	RBPJ	ENST00000504907.1	recombination signal binding protein for immunoglobulin kappa J region [Source:HGNC Symbol;Acc:5724]	GO:0030513; GO:0061314; GO:0008285; GO:0000122; GO:0001974; GO:0045747; GO:0045596; GO:0007221; GO:0006959; GO:0060486; GO:0035019; GO:1901186; GO:0097101; GO:0003214; GO:1901189; GO:0043011; GO:0001756; GO:0003160; GO:0003151; GO:0045892; GO:0001525; GO:1901297; GO:0009957; GO:2000138; GO:0002437; GO:0048505; GO:0036302; GO:0030279; GO:0003177; GO:0035912; GO:0042742; GO:0060716; GO:0003139; GO:…	positive regulation of BMP signaling pathway; Notch signaling involved in heart development; negative regulation of cell population proliferation; negative regulation of transcription by RNA polymerase II; blood vessel remodeling; positive regulation of Notch signaling pathway; negative regulation of cell differentiation; positive regulation of transcription of Notch receptor target; humoral immu…	GO:0030513|positive regulation of BMP signaling pathway; GO:0061314|Notch signaling involved in heart development; GO:0008285|negative regulation of cell population proliferation; GO:0000122|negative regulation of transcription by RNA polymerase II; GO:0001974|blood vessel remodeling; GO:0045747|positive regulation of Notch signaling pathway; GO:0045596|negative regulation of cell differentiation…	GO:0000785; GO:0005730; GO:0005654; GO:0005737; GO:0002193; GO:0005634; GO:0017053	chromatin; nucleolus; nucleoplasm; cytoplasm; MAML1-RBP-Jkappa- ICN1 complex; nucleus; transcription repressor complex	GO:0000785|chromatin; GO:0005730|nucleolus; GO:0005654|nucleoplasm; GO:0005737|cytoplasm; GO:0002193|MAML1-RBP-Jkappa- ICN1 complex; GO:0005634|nucleus; GO:0017053|transcription repressor complex	GO:0043565; GO:0140297; GO:0000981; GO:0047485; GO:0000978; GO:0005515; GO:0003700; GO:0001228; GO:0003677; GO:0003682; GO:0061629	sequence-specific DNA binding; DNA-binding transcription factor binding; DNA-binding transcription factor activity, RNA polymerase II-specific; protein N-terminus binding; RNA polymerase II cis-regulatory region sequence-specific DNA binding; protein binding; DNA-binding transcription factor activity; DNA-binding transcription activator activity, RNA polymerase II-specific; DNA binding; chromatin…	GO:0043565|sequence-specific DNA binding; GO:0140297|DNA-binding transcription factor binding; GO:0000981|DNA-binding transcription factor activity, RNA polymerase II-specific; GO:0047485|protein N-terminus binding; GO:0000978|RNA polymerase II cis-regulatory region sequence-specific DNA binding; GO:0005515|protein binding; GO:0003700|DNA-binding transcription factor activity; GO:0001228|DNA-bind…	Signaling by NOTCH2; Th1 and Th2 cell differentiation; Notch signaling pathway; Signaling by NOTCH; Signaling by NOTCH1 in Cancer; Epstein-Barr virus infection; Signal Transduction; Constitutive Signaling by NOTCH1 HD+PEST Domain Mutants; Notch-HLH transcription pathway; Developmental Biology; Signaling by NOTCH1 HD+PEST Domain Mutants in Cancer; Signaling by NOTCH1 PEST Domain Mutants in Cancer;…	REACT:R-HSA-1980145; KEGG:hsa04658; KEGG:hsa04330; REACT:R-HSA-157118; REACT:R-HSA-2644603; KEGG:hsa05169; REACT:R-HSA-162582; REACT:R-HSA-2894862; REACT:R-HSA-350054; REACT:R-HSA-1266738; REACT:R-HSA-2894858; REACT:R-HSA-2644602; REACT:R-HSA-186712; REACT:R-HSA-1912422; KEGG:hsa05203; REACT:R-HSA-1980143; KEGG:hsa_M00682; REACT:R-HSA-1643685; REACT:R-HSA-74160; REACT:R-HSA-1912408; REACT:R-HSA-2…	Signaling by NOTCH2|REACT:R-HSA-1980145; Th1 and Th2 cell differentiation|KEGG:hsa04658; Notch signaling pathway|KEGG:hsa04330; Signaling by NOTCH|REACT:R-HSA-157118; Signaling by NOTCH1 in Cancer|REACT:R-HSA-2644603; Epstein-Barr virus infection|KEGG:hsa05169; Signal Transduction|REACT:R-HSA-162582; Constitutive Signaling by NOTCH1 HD+PEST Domain Mutants|REACT:R-HSA-2894862; Notch-HLH transcript…
hsa-miR-133a-3p.1	ENSG00000153140.4	CETN3	ENST00000283122.3	centrin, EF-hand protein, 3 [Source:HGNC Symbol;Acc:1868]	GO:0007098; GO:0051028; GO:0051301; GO:0015031	centrosome cycle; mRNA transport; cell division; protein transport	GO:0007098|centrosome cycle; GO:0051028|mRNA transport; GO:0051301|cell division; GO:0015031|protein transport	GO:0070390; GO:0005815; GO:0005813; GO:0032391; GO:0044615; GO:0005737; GO:0036064; GO:0005730; GO:0005814	transcription export complex 2; microtubule organizing center; centrosome; photoreceptor connecting cilium; nuclear pore nuclear basket; cytoplasm; ciliary basal body; nucleolus; centriole	GO:0070390|transcription export complex 2; GO:0005815|microtubule organizing center; GO:0005813|centrosome; GO:0032391|photoreceptor connecting cilium; GO:0044615|nuclear pore nuclear basket; GO:0005737|cytoplasm; GO:0036064|ciliary basal body; GO:0005730|nucleolus; GO:0005814|centriole	GO:0031683; GO:0005509; GO:0005515; GO:0008017	G-protein beta/gamma-subunit complex binding; calcium ion binding; protein binding; microtubule binding	GO:0031683|G-protein beta/gamma-subunit complex binding; GO:0005509|calcium ion binding; GO:0005515|protein binding; GO:0008017|microtubule binding
hsa-miR-133a-3p.1	ENSG00000103326.6	CAPN15	ENST00000219611.2	calpain 15 [Source:HGNC Symbol;Acc:11182]	GO:0006508	proteolysis	GO:0006508|proteolysis	GO:0005737	cytoplasm	GO:0005737|cytoplasm	GO:0004198; GO:0046872; GO:0005515	calcium-dependent cysteine-type endopeptidase activity; metal ion binding; protein binding	GO:0004198|calcium-dependent cysteine-type endopeptidase activity; GO:0046872|metal ion binding; GO:0005515|protein binding	Degradation of the extracellular matrix; Extracellular matrix organization	REACT:R-HSA-1474228; REACT:R-HSA-1474244	Degradation of the extracellular matrix|REACT:R-HSA-1474228; Extracellular matrix organization|REACT:R-HSA-1474244
hsa-miR-133a-3p.1	ENSG00000273217.1	CTC-432M15.3	ENST00000514667.1	Folliculin-interacting protein 1 [Source:UniProtKB/TrEMBL;Acc:E9PCH4]
hsa-miR-133a-3p.1	ENSG00000160714.5	UBE2Q1	ENST00000292211.4	ubiquitin-conjugating enzyme E2Q family member 1 [Source:HGNC Symbol;Acc:15698]	GO:0070459; GO:0000209; GO:0007617; GO:0001967; GO:0007566; GO:0061458; GO:0009566	prolactin secretion; protein polyubiquitination; mating behavior; suckling behavior; embryo implantation; reproductive system development; fertilization	GO:0070459|prolactin secretion; GO:0000209|protein polyubiquitination; GO:0007617|mating behavior; GO:0001967|suckling behavior; GO:0007566|embryo implantation; GO:0061458|reproductive system development; GO:0009566|fertilization	GO:0005634; GO:0005829; GO:0030175	nucleus; cytosol; filopodium	GO:0005634|nucleus; GO:0005829|cytosol; GO:0030175|filopodium	GO:0061631; GO:0005515; GO:0005524	ubiquitin conjugating enzyme activity; protein binding; ATP binding	GO:0061631|ubiquitin conjugating enzyme activity; GO:0005515|protein binding; GO:0005524|ATP binding	Class I MHC mediated antigen processing & presentation; Antigen processing: Ubiquitination & Proteasome degradation; Immune System; Adaptive Immune System; Ubiquitin mediated proteolysis	REACT:R-HSA-983169; REACT:R-HSA-983168; REACT:R-HSA-168256; REACT:R-HSA-1280218; KEGG:hsa04120	Class I MHC mediated antigen processing & presentation|REACT:R-HSA-983169; Antigen processing: Ubiquitination & Proteasome degradation|REACT:R-HSA-983168; Immune System|REACT:R-HSA-168256; Adaptive Immune System|REACT:R-HSA-1280218; Ubiquitin mediated proteolysis|KEGG:hsa04120
hsa-miR-133a-3p.1	ENSG00000009694.9	TENM1	ENST00000371130.3	teneurin transmembrane protein 1 [Source:HGNC Symbol;Acc:8117]	GO:0006359; GO:0007399; GO:0007218; GO:0007157; GO:0048666; GO:0033138; GO:0006955; GO:0030838; GO:0090316; GO:0051491; GO:0008285; GO:0043406	regulation of transcription by RNA polymerase III; nervous system development; neuropeptide signaling pathway; heterophilic cell-cell adhesion via plasma membrane cell adhesion molecules; neuron development; positive regulation of peptidyl-serine phosphorylation; immune response; positive regulation of actin filament polymerization; positive regulation of intracellular protein transport; positive…	GO:0006359|regulation of transcription by RNA polymerase III; GO:0007399|nervous system development; GO:0007218|neuropeptide signaling pathway; GO:0007157|heterophilic cell-cell adhesion via plasma membrane cell adhesion molecules; GO:0048666|neuron development; GO:0033138|positive regulation of peptidyl-serine phosphorylation; GO:0006955|immune response; GO:0030838|positive regulation of actin f…	GO:0048471; GO:0005794; GO:0043005; GO:0005887; GO:0005634; GO:0005576; GO:0005737; GO:0005886; GO:0005856; GO:0016607; GO:0005783; GO:0016363	perinuclear region of cytoplasm; Golgi apparatus; neuron projection; integral component of plasma membrane; nucleus; extracellular region; cytoplasm; plasma membrane; cytoskeleton; nuclear speck; endoplasmic reticulum; nuclear matrix	GO:0048471|perinuclear region of cytoplasm; GO:0005794|Golgi apparatus; GO:0043005|neuron projection; GO:0005887|integral component of plasma membrane; GO:0005634|nucleus; GO:0005576|extracellular region; GO:0005737|cytoplasm; GO:0005886|plasma membrane; GO:0005856|cytoskeleton; GO:0016607|nuclear speck; GO:0005783|endoplasmic reticulum; GO:0016363|nuclear matrix	GO:0008201; GO:0042803; GO:0046982; GO:0050839	heparin binding; protein homodimerization activity; protein heterodimerization activity; cell adhesion molecule binding	GO:0008201|heparin binding; GO:0042803|protein homodimerization activity; GO:0046982|protein heterodimerization activity; GO:0050839|cell adhesion molecule binding
hsa-miR-133a-3p.1	ENSG00000260007.1	RP11-315D16.2	ENST00000562767.1	Uncharacterized protein [Source:UniProtKB/TrEMBL;Acc:H3BRN7]
hsa-miR-133a-3p.1	ENSG00000001167.10	NFYA	ENST00000341376.6	nuclear transcription factor Y, alpha [Source:HGNC Symbol;Acc:7804]	GO:0045893; GO:0006366; GO:0019216; GO:0048511; GO:0006357; GO:0006355	positive regulation of transcription, DNA-templated; transcription by RNA polymerase II; regulation of lipid metabolic process; rhythmic process; regulation of transcription by RNA polymerase II; regulation of transcription, DNA-templated	GO:0045893|positive regulation of transcription, DNA-templated; GO:0006366|transcription by RNA polymerase II; GO:0019216|regulation of lipid metabolic process; GO:0048511|rhythmic process; GO:0006357|regulation of transcription by RNA polymerase II; GO:0006355|regulation of transcription, DNA-templated	GO:0090575; GO:0000785; GO:0016602; GO:0032993; GO:0005654; GO:0005634	RNA polymerase II transcription regulator complex; chromatin; CCAAT-binding factor complex; protein-DNA complex; nucleoplasm; nucleus	GO:0090575|RNA polymerase II transcription regulator complex; GO:0000785|chromatin; GO:0016602|CCAAT-binding factor complex; GO:0032993|protein-DNA complex; GO:0005654|nucleoplasm; GO:0005634|nucleus	GO:0003700; GO:0000978; GO:0005515; GO:0003677; GO:0000976; GO:0000981	DNA-binding transcription factor activity; RNA polymerase II cis-regulatory region sequence-specific DNA binding; protein binding; DNA binding; transcription cis-regulatory region binding; DNA-binding transcription factor activity, RNA polymerase II-specific	GO:0003700|DNA-binding transcription factor activity; GO:0000978|RNA polymerase II cis-regulatory region sequence-specific DNA binding; GO:0005515|protein binding; GO:0003677|DNA binding; GO:0000976|transcription cis-regulatory region binding; GO:0000981|DNA-binding transcription factor activity, RNA polymerase II-specific	Metabolism of lipids and lipoproteins; Metabolism of proteins; PERK regulates gene expression; Unfolded Protein Response (UPR); Regulation of cholesterol biosynthesis by SREBP (SREBF); Metabolism; ATF4 activates genes; Regulation of lipid metabolism by Peroxisome proliferator-activated receptor alpha (PPARalpha); ATF6 (ATF6-alpha) activates chaperones; Fatty acid, triacylglycerol, and ketone body…	REACT:R-HSA-556833; REACT:R-HSA-392499; REACT:R-HSA-381042; REACT:R-HSA-381119; REACT:R-HSA-1655829; REACT:R-HSA-1430728; REACT:R-HSA-380994; REACT:R-HSA-400206; REACT:R-HSA-381033; REACT:R-HSA-535734; REACT:R-HSA-381183; KEGG:hsa04612; KEGG:hsa05152; REACT:R-HSA-2426168; REACT:R-HSA-1989781	Metabolism of lipids and lipoproteins|REACT:R-HSA-556833; Metabolism of proteins|REACT:R-HSA-392499; PERK regulates gene expression|REACT:R-HSA-381042; Unfolded Protein Response (UPR)|REACT:R-HSA-381119; Regulation of cholesterol biosynthesis by SREBP (SREBF)|REACT:R-HSA-1655829; Metabolism|REACT:R-HSA-1430728; ATF4 activates genes|REACT:R-HSA-380994; Regulation of lipid metabolism by Peroxisome …
hsa-miR-133a-3p.1	ENSG00000100796.13	SMEK1	ENST00000554684.1	SMEK homolog 1, suppressor of mek1 (Dictyostelium) [Source:HGNC Symbol;Acc:20219]
hsa-miR-133a-3p.1	ENSG00000168952.11	STXBP6	ENST00000396700.1	syntaxin binding protein 6 (amisyn) [Source:HGNC Symbol;Acc:19666]	GO:0045920; GO:0035542; GO:0006887; GO:0035493; GO:0006893; GO:0098609	negative regulation of exocytosis; regulation of SNARE complex assembly; exocytosis; SNARE complex assembly; Golgi to plasma membrane transport; cell-cell adhesion	GO:0045920|negative regulation of exocytosis; GO:0035542|regulation of SNARE complex assembly; GO:0006887|exocytosis; GO:0035493|SNARE complex assembly; GO:0006893|Golgi to plasma membrane transport; GO:0098609|cell-cell adhesion	GO:0016021; GO:0000145; GO:0005912; GO:0005886	integral component of membrane; exocyst; adherens junction; plasma membrane	GO:0016021|integral component of membrane; GO:0000145|exocyst; GO:0005912|adherens junction; GO:0005886|plasma membrane	GO:0098641; GO:0005546	cadherin binding involved in cell-cell adhesion; phosphatidylinositol-4,5-bisphosphate binding	GO:0098641|cadherin binding involved in cell-cell adhesion; GO:0005546|phosphatidylinositol-4,5-bisphosphate binding
hsa-miR-133a-3p.1	ENSG00000261115.1	TMEM178B	ENST00000565468.1	transmembrane protein 178B [Source:HGNC Symbol;Acc:44112]				GO:0016021; GO:0016020	integral component of membrane; membrane	GO:0016021|integral component of membrane; GO:0016020|membrane
hsa-miR-133a-3p.1	ENSG00000066117.10	SMARCD1	ENST00000394963.4	SWI/SNF related, matrix associated, actin dependent regulator of chromatin, subfamily d, member 1 [Source:HGNC Symbol;Acc:11106]	GO:0006338; GO:0006357; GO:0045944; GO:0006337; GO:0048096; GO:0071398; GO:0007399	chromatin remodeling; regulation of transcription by RNA polymerase II; positive regulation of transcription by RNA polymerase II; nucleosome disassembly; chromatin-mediated maintenance of transcription; cellular response to fatty acid; nervous system development	GO:0006338|chromatin remodeling; GO:0006357|regulation of transcription by RNA polymerase II; GO:0045944|positive regulation of transcription by RNA polymerase II; GO:0006337|nucleosome disassembly; GO:0048096|chromatin-mediated maintenance of transcription; GO:0071398|cellular response to fatty acid; GO:0007399|nervous system development	GO:0071565; GO:0005634; GO:0005654; GO:0071564; GO:0016514; GO:0043231	nBAF complex; nucleus; nucleoplasm; npBAF complex; SWI/SNF complex; intracellular membrane-bounded organelle	GO:0071565|nBAF complex; GO:0005634|nucleus; GO:0005654|nucleoplasm; GO:0071564|npBAF complex; GO:0016514|SWI/SNF complex; GO:0043231|intracellular membrane-bounded organelle	GO:0001228; GO:0003682; GO:0060090; GO:0005515; GO:0005102; GO:0003713	DNA-binding transcription activator activity, RNA polymerase II-specific; chromatin binding; molecular adaptor activity; protein binding; signaling receptor binding; transcription coactivator activity	GO:0001228|DNA-binding transcription activator activity, RNA polymerase II-specific; GO:0003682|chromatin binding; GO:0060090|molecular adaptor activity; GO:0005515|protein binding; GO:0005102|signaling receptor binding; GO:0003713|transcription coactivator activity	Chromatin modifying enzymes; Chromatin organization; RMTs methylate histone arginines	REACT:R-HSA-3247509; REACT:R-HSA-4839726; REACT:R-HSA-3214858	Chromatin modifying enzymes|REACT:R-HSA-3247509; Chromatin organization|REACT:R-HSA-4839726; RMTs methylate histone arginines|REACT:R-HSA-3214858
hsa-miR-133a-3p.1	ENSG00000135048.9	TMEM2	ENST00000377044.4	transmembrane protein 2 [Source:HGNC Symbol;Acc:11869]
hsa-miR-133a-3p.1	ENSG00000050438.12	SLC4A8	ENST00000453097.2	solute carrier family 4, sodium bicarbonate cotransporter, member 8 [Source:HGNC Symbol;Acc:11034]	GO:0150104; GO:0042391; GO:0050801; GO:0055085; GO:0035725; GO:2000302; GO:0051453; GO:0015701; GO:0050804; GO:1902476	transport across blood-brain barrier; regulation of membrane potential; ion homeostasis; transmembrane transport; sodium ion transmembrane transport; positive regulation of synaptic vesicle exocytosis; regulation of intracellular pH; bicarbonate transport; modulation of chemical synaptic transmission; chloride transmembrane transport	GO:0150104|transport across blood-brain barrier; GO:0042391|regulation of membrane potential; GO:0050801|ion homeostasis; GO:0055085|transmembrane transport; GO:0035725|sodium ion transmembrane transport; GO:2000302|positive regulation of synaptic vesicle exocytosis; GO:0051453|regulation of intracellular pH; GO:0015701|bicarbonate transport; GO:0050804|modulation of chemical synaptic transmissio…	GO:0042734; GO:0043005; GO:0032809; GO:0032279; GO:0030425; GO:0043679; GO:0016021; GO:0098978; GO:0032280; GO:0016020; GO:0098793; GO:0043195; GO:0097386; GO:0008021; GO:0005886; GO:0097457	presynaptic membrane; neuron projection; neuronal cell body membrane; asymmetric synapse; dendrite; axon terminus; integral component of membrane; glutamatergic synapse; symmetric synapse; membrane; presynapse; terminal bouton; glial cell projection; synaptic vesicle; plasma membrane; hippocampal mossy fiber	GO:0042734|presynaptic membrane; GO:0043005|neuron projection; GO:0032809|neuronal cell body membrane; GO:0032279|asymmetric synapse; GO:0030425|dendrite; GO:0043679|axon terminus; GO:0016021|integral component of membrane; GO:0098978|glutamatergic synapse; GO:0032280|symmetric synapse; GO:0016020|membrane; GO:0098793|presynapse; GO:0043195|terminal bouton; GO:0097386|glial cell projection; GO:00…	GO:0008510; GO:0015108; GO:0015301; GO:0015106; GO:0022857; GO:0015081; GO:0005452	sodium:bicarbonate symporter activity; chloride transmembrane transporter activity; anion:anion antiporter activity; bicarbonate transmembrane transporter activity; transmembrane transporter activity; sodium ion transmembrane transporter activity; inorganic anion exchanger activity	GO:0008510|sodium:bicarbonate symporter activity; GO:0015108|chloride transmembrane transporter activity; GO:0015301|anion:anion antiporter activity; GO:0015106|bicarbonate transmembrane transporter activity; GO:0022857|transmembrane transporter activity; GO:0015081|sodium ion transmembrane transporter activity; GO:0005452|inorganic anion exchanger activity	Bicarbonate transporters; Transport of inorganic cations/anions and amino acids/oligopeptides; Transmembrane transport of small molecules; SLC-mediated transmembrane transport	REACT:R-HSA-425381; REACT:R-HSA-425393; REACT:R-HSA-382551; REACT:R-HSA-425407	Bicarbonate transporters|REACT:R-HSA-425381; Transport of inorganic cations/anions and amino acids/oligopeptides|REACT:R-HSA-425393; Transmembrane transport of small molecules|REACT:R-HSA-382551; SLC-mediated transmembrane transport|REACT:R-HSA-425407
hsa-miR-133a-3p.1	ENSG00000168795.4	ZBTB5	ENST00000307750.4	zinc finger and BTB domain containing 5 [Source:HGNC Symbol;Acc:23836]	GO:0006357; GO:0000122	regulation of transcription by RNA polymerase II; negative regulation of transcription by RNA polymerase II	GO:0006357|regulation of transcription by RNA polymerase II; GO:0000122|negative regulation of transcription by RNA polymerase II	GO:0000785; GO:0005634	chromatin; nucleus	GO:0000785|chromatin; GO:0005634|nucleus	GO:0000981; GO:0001227; GO:0046872; GO:0000977; GO:0000978; GO:0005515	DNA-binding transcription factor activity, RNA polymerase II-specific; DNA-binding transcription repressor activity, RNA polymerase II-specific; metal ion binding; RNA polymerase II transcription regulatory region sequence-specific DNA binding; RNA polymerase II cis-regulatory region sequence-specific DNA binding; protein binding	GO:0000981|DNA-binding transcription factor activity, RNA polymerase II-specific; GO:0001227|DNA-binding transcription repressor activity, RNA polymerase II-specific; GO:0046872|metal ion binding; GO:0000977|RNA polymerase II transcription regulatory region sequence-specific DNA binding; GO:0000978|RNA polymerase II cis-regulatory region sequence-specific DNA binding; GO:0005515|protein binding
hsa-miR-133a-3p.1	ENSG00000146411.5	SLC2A12	ENST00000275230.5	solute carrier family 2 (facilitated glucose transporter), member 12 [Source:HGNC Symbol;Acc:18067]	GO:0008645	hexose transmembrane transport	GO:0008645|hexose transmembrane transport	GO:0048471; GO:0012505; GO:0016021; GO:0005886	perinuclear region of cytoplasm; endomembrane system; integral component of membrane; plasma membrane	GO:0048471|perinuclear region of cytoplasm; GO:0012505|endomembrane system; GO:0016021|integral component of membrane; GO:0005886|plasma membrane	GO:0022857	transmembrane transporter activity	GO:0022857|transmembrane transporter activity	SLC-mediated transmembrane transport; Transport of glucose and other sugars, bile salts and organic acids, metal ions and amine compounds; Transmembrane transport of small molecules; Facilitative Na+-independent glucose transporters	REACT:R-HSA-425407; REACT:R-HSA-425366; REACT:R-HSA-382551; REACT:R-HSA-428790	SLC-mediated transmembrane transport|REACT:R-HSA-425407; Transport of glucose and other sugars, bile salts and organic acids, metal ions and amine compounds|REACT:R-HSA-425366; Transmembrane transport of small molecules|REACT:R-HSA-382551; Facilitative Na+-independent glucose transporters|REACT:R-HSA-428790
hsa-miR-133a-3p.1	ENSG00000089486.12	CDIP1	ENST00000564828.1	cell death-inducing p53 target 1 [Source:HGNC Symbol;Acc:13234]	GO:0042771; GO:0006915; GO:0033209	intrinsic apoptotic signaling pathway in response to DNA damage by p53 class mediator; apoptotic process; tumor necrosis factor-mediated signaling pathway	GO:0042771|intrinsic apoptotic signaling pathway in response to DNA damage by p53 class mediator; GO:0006915|apoptotic process; GO:0033209|tumor necrosis factor-mediated signaling pathway	GO:0098574; GO:0098560; GO:0005634	cytoplasmic side of lysosomal membrane; cytoplasmic side of late endosome membrane; nucleus	GO:0098574|cytoplasmic side of lysosomal membrane; GO:0098560|cytoplasmic side of late endosome membrane; GO:0005634|nucleus	GO:0003674; GO:0005515; GO:0046872	molecular_function; protein binding; metal ion binding	GO:0003674|molecular_function; GO:0005515|protein binding; GO:0046872|metal ion binding
hsa-miR-133a-3p.1	ENSG00000148660.16	CAMK2G	ENST00000351293.3	calcium/calmodulin-dependent protein kinase II gamma [Source:HGNC Symbol;Acc:1463]	GO:0060333; GO:0030073; GO:0010975; GO:0051924; GO:0014733; GO:1900034; GO:0007399; GO:0030154; GO:0006470; GO:0006468	interferon-gamma-mediated signaling pathway; insulin secretion; regulation of neuron projection development; regulation of calcium ion transport; regulation of skeletal muscle adaptation; regulation of cellular response to heat; nervous system development; cell differentiation; protein dephosphorylation; protein phosphorylation	GO:0060333|interferon-gamma-mediated signaling pathway; GO:0030073|insulin secretion; GO:0010975|regulation of neuron projection development; GO:0051924|regulation of calcium ion transport; GO:0014733|regulation of skeletal muscle adaptation; GO:1900034|regulation of cellular response to heat; GO:0007399|nervous system development; GO:0030154|cell differentiation; GO:0006470|protein dephosphoryla…	GO:0005954; GO:0033017; GO:0016020; GO:0030666; GO:0005737; GO:0043005; GO:0005829; GO:0005654	calcium- and calmodulin-dependent protein kinase complex; sarcoplasmic reticulum membrane; membrane; endocytic vesicle membrane; cytoplasm; neuron projection; cytosol; nucleoplasm	GO:0005954|calcium- and calmodulin-dependent protein kinase complex; GO:0033017|sarcoplasmic reticulum membrane; GO:0016020|membrane; GO:0030666|endocytic vesicle membrane; GO:0005737|cytoplasm; GO:0043005|neuron projection; GO:0005829|cytosol; GO:0005654|nucleoplasm	GO:0106311; GO:0004723; GO:0005524; GO:0042802; GO:0106310; GO:0005515; GO:0004683; GO:0005516; GO:0042803	protein threonine kinase activity; calcium-dependent protein serine/threonine phosphatase activity; ATP binding; identical protein binding; protein serine kinase activity; protein binding; calmodulin-dependent protein kinase activity; calmodulin binding; protein homodimerization activity	GO:0106311|protein threonine kinase activity; GO:0004723|calcium-dependent protein serine/threonine phosphatase activity; GO:0005524|ATP binding; GO:0042802|identical protein binding; GO:0106310|protein serine kinase activity; GO:0005515|protein binding; GO:0004683|calmodulin-dependent protein kinase activity; GO:0005516|calmodulin binding; GO:0042803|protein homodimerization activity	Trafficking of AMPA receptors; Innate Immune System; Signaling by EGFR; Signaling by GPCR; Cellular response to heat stress; Glioma; MAPK family signaling cascades; Amphetamine addiction; Cellular responses to stress; Neuronal System; Signaling by Insulin receptor; Cytokine Signaling in Immune system; Cholinergic synapse; Neurotrophin signaling pathway; Interleukin receptor SHC signaling; Immune …	REACT:R-HSA-399719; REACT:R-HSA-168249; REACT:R-HSA-177929; REACT:R-HSA-372790; REACT:R-HSA-3371556; KEGG:hsa05214; REACT:R-HSA-5683057; KEGG:hsa05031; REACT:R-HSA-2262752; REACT:R-HSA-112316; REACT:R-HSA-74752; REACT:R-HSA-1280215; KEGG:hsa04725; KEGG:hsa04722; REACT:R-HSA-912526; REACT:R-HSA-168256; KEGG:hsa05205; REACT:R-HSA-1433557; REACT:R-HSA-2871796; REACT:R-HSA-112315; REACT:R-HSA-5673001…	Trafficking of AMPA receptors|REACT:R-HSA-399719; Innate Immune System|REACT:R-HSA-168249; Signaling by EGFR|REACT:R-HSA-177929; Signaling by GPCR|REACT:R-HSA-372790; Cellular response to heat stress|REACT:R-HSA-3371556; Glioma|KEGG:hsa05214; MAPK family signaling cascades|REACT:R-HSA-5683057; Amphetamine addiction|KEGG:hsa05031; Cellular responses to stress|REACT:R-HSA-2262752; Neuronal System|R…
hsa-miR-133a-3p.1	ENSG00000079841.14	RIMS1	ENST00000348717.5	regulating synaptic membrane exocytosis 1 [Source:HGNC Symbol;Acc:17282]	GO:0016079; GO:0007269; GO:0050806; GO:0060478; GO:0046903; GO:0006886; GO:2000300; GO:0050790; GO:0045055; GO:0017156; GO:0048167; GO:0007601; GO:0046928; GO:2000463; GO:0061025; GO:1903861; GO:0048791; GO:0050896; GO:0010628; GO:0030154; GO:0065003; GO:0097151; GO:0042391; GO:0006836	synaptic vesicle exocytosis; neurotransmitter secretion; positive regulation of synaptic transmission; acrosomal vesicle exocytosis; secretion; intracellular protein transport; regulation of synaptic vesicle exocytosis; regulation of catalytic activity; regulated exocytosis; calcium-ion regulated exocytosis; regulation of synaptic plasticity; visual perception; regulation of neurotransmitter secr…	GO:0016079|synaptic vesicle exocytosis; GO:0007269|neurotransmitter secretion; GO:0050806|positive regulation of synaptic transmission; GO:0060478|acrosomal vesicle exocytosis; GO:0046903|secretion; GO:0006886|intracellular protein transport; GO:2000300|regulation of synaptic vesicle exocytosis; GO:0050790|regulation of catalytic activity; GO:0045055|regulated exocytosis; GO:0017156|calcium-ion r…	GO:0048786; GO:0005886; GO:0042995; GO:0048788; GO:0005829; GO:0042734	presynaptic active zone; plasma membrane; cell projection; cytoskeleton of presynaptic active zone; cytosol; presynaptic membrane	GO:0048786|presynaptic active zone; GO:0005886|plasma membrane; GO:0042995|cell projection; GO:0048788|cytoskeleton of presynaptic active zone; GO:0005829|cytosol; GO:0042734|presynaptic membrane	GO:0031267; GO:0046872; GO:0005515; GO:0044325; GO:0030695; GO:0003723	small GTPase binding; metal ion binding; protein binding; ion channel binding; GTPase regulator activity; RNA binding	GO:0031267|small GTPase binding; GO:0046872|metal ion binding; GO:0005515|protein binding; GO:0044325|ion channel binding; GO:0030695|GTPase regulator activity; GO:0003723|RNA binding	Serotonin Neurotransmitter Release Cycle; Dopamine Neurotransmitter Release Cycle; Acetylcholine Neurotransmitter Release Cycle; Norepinephrine Neurotransmitter Release Cycle; GABA synthesis, release, reuptake and degradation; Neurotransmitter Release Cycle; Glutamate Neurotransmitter Release Cycle; Retrograde endocannabinoid signaling; Transmission across Chemical Synapses; Neuronal System; Syna…	REACT:R-HSA-181429; REACT:R-HSA-212676; REACT:R-HSA-264642; REACT:R-HSA-181430; REACT:R-HSA-888590; REACT:R-HSA-112310; REACT:R-HSA-210500; KEGG:hsa04723; REACT:R-HSA-112315; REACT:R-HSA-112316; KEGG:hsa04721	Serotonin Neurotransmitter Release Cycle|REACT:R-HSA-181429; Dopamine Neurotransmitter Release Cycle|REACT:R-HSA-212676; Acetylcholine Neurotransmitter Release Cycle|REACT:R-HSA-264642; Norepinephrine Neurotransmitter Release Cycle|REACT:R-HSA-181430; GABA synthesis, release, reuptake and degradation|REACT:R-HSA-888590; Neurotransmitter Release Cycle|REACT:R-HSA-112310; Glutamate Neurotransmitter…
hsa-miR-133a-3p.1	ENSG00000166548.11	TK2	ENST00000299697.7	thymidine kinase 2, mitochondrial [Source:HGNC Symbol;Acc:11831]	GO:0046104; GO:0016310; GO:0071897; GO:0046092; GO:0009157; GO:0006139; GO:0043097	thymidine metabolic process; phosphorylation; DNA biosynthetic process; deoxycytidine metabolic process; deoxyribonucleoside monophosphate biosynthetic process; nucleobase-containing compound metabolic process; pyrimidine nucleoside salvage	GO:0046104|thymidine metabolic process; GO:0016310|phosphorylation; GO:0071897|DNA biosynthetic process; GO:0046092|deoxycytidine metabolic process; GO:0009157|deoxyribonucleoside monophosphate biosynthetic process; GO:0006139|nucleobase-containing compound metabolic process; GO:0043097|pyrimidine nucleoside salvage	GO:0005737; GO:0005759	cytoplasm; mitochondrial matrix	GO:0005737|cytoplasm; GO:0005759|mitochondrial matrix	GO:0005524; GO:0004797; GO:0004137; GO:0019136	ATP binding; thymidine kinase activity; deoxycytidine kinase activity; deoxynucleoside kinase activity	GO:0005524|ATP binding; GO:0004797|thymidine kinase activity; GO:0004137|deoxycytidine kinase activity; GO:0019136|deoxynucleoside kinase activity	Metabolism of nucleotides; Pyrimidine metabolism; Mitotic G1-G1/S phases; E2F mediated regulation of DNA replication; Pyrimidine salvage reactions; G1/S Transition; Cell Cycle; Metabolic pathways; Metabolism; G1/S-Specific Transcription; Drug metabolism - other enzymes; Cell Cycle, Mitotic	REACT:R-HSA-15869; KEGG:hsa00240; REACT:R-HSA-453279; REACT:R-HSA-113510; REACT:R-HSA-73614; REACT:R-HSA-69206; REACT:R-HSA-1640170; KEGG:hsa01100; REACT:R-HSA-1430728; REACT:R-HSA-69205; KEGG:hsa00983; REACT:R-HSA-69278	Metabolism of nucleotides|REACT:R-HSA-15869; Pyrimidine metabolism|KEGG:hsa00240; Mitotic G1-G1/S phases|REACT:R-HSA-453279; E2F mediated regulation of DNA replication|REACT:R-HSA-113510; Pyrimidine salvage reactions|REACT:R-HSA-73614; G1/S Transition|REACT:R-HSA-69206; Cell Cycle|REACT:R-HSA-1640170; Metabolic pathways|KEGG:hsa01100; Metabolism|REACT:R-HSA-1430728; G1/S-Specific Transcription|RE…
hsa-miR-133a-3p.1	ENSG00000151208.12	DLG5	ENST00000372391.2	discs, large homolog 5 (Drosophila) [Source:HGNC Symbol;Acc:2904]	GO:0008285; GO:0045880; GO:0035331; GO:0072205; GO:0030859; GO:0071896; GO:0030011; GO:0001837; GO:0060999; GO:0007165; GO:0045186; GO:0045176; GO:0042981; GO:0065003; GO:0051965; GO:0098609; GO:0035332; GO:0030336; GO:0042130; GO:0030901; GO:0060441; GO:0035556; GO:0045197	negative regulation of cell population proliferation; positive regulation of smoothened signaling pathway; negative regulation of hippo signaling; metanephric collecting duct development; polarized epithelial cell differentiation; protein localization to adherens junction; maintenance of cell polarity; epithelial to mesenchymal transition; positive regulation of dendritic spine development; signa…	GO:0008285|negative regulation of cell population proliferation; GO:0045880|positive regulation of smoothened signaling pathway; GO:0035331|negative regulation of hippo signaling; GO:0072205|metanephric collecting duct development; GO:0030859|polarized epithelial cell differentiation; GO:0071896|protein localization to adherens junction; GO:0030011|maintenance of cell polarity; GO:0001837|epithel…	GO:0005886; GO:0005737; GO:0005912; GO:0030054; GO:0036064; GO:0014069	plasma membrane; cytoplasm; adherens junction; cell junction; ciliary basal body; postsynaptic density	GO:0005886|plasma membrane; GO:0005737|cytoplasm; GO:0005912|adherens junction; GO:0030054|cell junction; GO:0036064|ciliary basal body; GO:0014069|postsynaptic density	GO:0008092; GO:0008013; GO:0030159; GO:0005515	cytoskeletal protein binding; beta-catenin binding; signaling receptor complex adaptor activity; protein binding	GO:0008092|cytoskeletal protein binding; GO:0008013|beta-catenin binding; GO:0030159|signaling receptor complex adaptor activity; GO:0005515|protein binding
hsa-miR-133a-3p.1	ENSG00000114796.11	KLHL24	ENST00000454652.2	kelch-like family member 24 [Source:HGNC Symbol;Acc:25947]	GO:0045109; GO:0016567; GO:0051865; GO:2000312	intermediate filament organization; protein ubiquitination; protein autoubiquitination; regulation of kainate selective glutamate receptor activity	GO:0045109|intermediate filament organization; GO:0016567|protein ubiquitination; GO:0051865|protein autoubiquitination; GO:2000312|regulation of kainate selective glutamate receptor activity	GO:0005912; GO:0031463; GO:0030424; GO:0030057; GO:0043204; GO:0005737	adherens junction; Cul3-RING ubiquitin ligase complex; axon; desmosome; perikaryon; cytoplasm	GO:0005912|adherens junction; GO:0031463|Cul3-RING ubiquitin ligase complex; GO:0030424|axon; GO:0030057|desmosome; GO:0043204|perikaryon; GO:0005737|cytoplasm	GO:0005515	protein binding	GO:0005515|protein binding
hsa-miR-133a-3p.1	ENSG00000138801.4	PAPSS1	ENST00000265174.4	3'-phosphoadenosine 5'-phosphosulfate synthase 1 [Source:HGNC Symbol;Acc:8603]	GO:0050428; GO:0000103; GO:0016310; GO:0001501	3'-phosphoadenosine 5'-phosphosulfate biosynthetic process; sulfate assimilation; phosphorylation; skeletal system development	GO:0050428|3'-phosphoadenosine 5'-phosphosulfate biosynthetic process; GO:0000103|sulfate assimilation; GO:0016310|phosphorylation; GO:0001501|skeletal system development	GO:0005829	cytosol	GO:0005829|cytosol	GO:0004020; GO:0042803; GO:0005524; GO:0004781; GO:0016779	adenylylsulfate kinase activity; protein homodimerization activity; ATP binding; sulfate adenylyltransferase (ATP) activity; nucleotidyltransferase activity	GO:0004020|adenylylsulfate kinase activity; GO:0042803|protein homodimerization activity; GO:0005524|ATP binding; GO:0004781|sulfate adenylyltransferase (ATP) activity; GO:0016779|nucleotidyltransferase activity	Signaling by BRAF and RAF fusions; Metabolism of ingested H2SeO4 and H2SeO3 into H2Se; Metabolism; Sulfur metabolism; Metabolism of amino acids and derivatives; Transport and synthesis of PAPS; Metabolic pathways; Metabolism of carbohydrates; Purine metabolism; Disease; Selenocompound metabolism; Oncogenic MAPK signaling; Glycosaminoglycan metabolism; Phase II conjugation; Biological oxidations; …	REACT:R-HSA-6802952; REACT:R-HSA-2408550; REACT:R-HSA-1430728; KEGG:hsa00920; REACT:R-HSA-71291; REACT:R-HSA-174362; KEGG:hsa01100; REACT:R-HSA-71387; KEGG:hsa00230; REACT:R-HSA-1643685; KEGG:hsa00450; REACT:R-HSA-6802957; REACT:R-HSA-1630316; REACT:R-HSA-156580; REACT:R-HSA-211859; REACT:R-HSA-5663202; REACT:R-HSA-2408522; REACT:R-HSA-156584	Signaling by BRAF and RAF fusions|REACT:R-HSA-6802952; Metabolism of ingested H2SeO4 and H2SeO3 into H2Se|REACT:R-HSA-2408550; Metabolism|REACT:R-HSA-1430728; Sulfur metabolism|KEGG:hsa00920; Metabolism of amino acids and derivatives|REACT:R-HSA-71291; Transport and synthesis of PAPS|REACT:R-HSA-174362; Metabolic pathways|KEGG:hsa01100; Metabolism of carbohydrates|REACT:R-HSA-71387; Purine metabo…
hsa-miR-133a-3p.1	ENSG00000076108.7	BAZ2A	ENST00000379441.3	bromodomain adjacent to zinc finger domain, 2A [Source:HGNC Symbol;Acc:962]	GO:0006351; GO:0006355; GO:0001188; GO:0016575; GO:0006338; GO:0006306; GO:0000183	transcription, DNA-templated; regulation of transcription, DNA-templated; RNA polymerase I preinitiation complex assembly; histone deacetylation; chromatin remodeling; DNA methylation; rDNA heterochromatin assembly	GO:0006351|transcription, DNA-templated; GO:0006355|regulation of transcription, DNA-templated; GO:0001188|RNA polymerase I preinitiation complex assembly; GO:0016575|histone deacetylation; GO:0006338|chromatin remodeling; GO:0006306|DNA methylation; GO:0000183|rDNA heterochromatin assembly	GO:0016607; GO:0005677; GO:0033553; GO:0005829; GO:0005730	nuclear speck; chromatin silencing complex; rDNA heterochromatin; cytosol; nucleolus	GO:0016607|nuclear speck; GO:0005677|chromatin silencing complex; GO:0033553|rDNA heterochromatin; GO:0005829|cytosol; GO:0005730|nucleolus	GO:0005515; GO:0003723; GO:0016922; GO:0046872; GO:0070577; GO:0042393; GO:0001164	protein binding; RNA binding; nuclear receptor binding; metal ion binding; lysine-acetylated histone binding; histone binding; RNA polymerase I core promoter sequence-specific DNA binding	GO:0005515|protein binding; GO:0003723|RNA binding; GO:0016922|nuclear receptor binding; GO:0046872|metal ion binding; GO:0070577|lysine-acetylated histone binding; GO:0042393|histone binding; GO:0001164|RNA polymerase I core promoter sequence-specific DNA binding	NoRC negatively regulates rRNA expression; Negative epigenetic regulation of rRNA expression; Epigenetic regulation of gene expression; Gene Expression	REACT:R-HSA-427413; REACT:R-HSA-5250941; REACT:R-HSA-212165; REACT:R-HSA-74160	NoRC negatively regulates rRNA expression|REACT:R-HSA-427413; Negative epigenetic regulation of rRNA expression|REACT:R-HSA-5250941; Epigenetic regulation of gene expression|REACT:R-HSA-212165; Gene Expression|REACT:R-HSA-74160
hsa-miR-133a-3p.1	ENSG00000116095.6	PLEKHA3	ENST00000234453.5	pleckstrin homology domain containing, family A (phosphoinositide binding specific) member 3 [Source:HGNC Symbol;Acc:14338]	GO:0008150; GO:0120009; GO:1902389; GO:0035627; GO:0006661	biological_process; intermembrane lipid transfer; ceramide 1-phosphate transport; ceramide transport; phosphatidylinositol biosynthetic process	GO:0008150|biological_process; GO:0120009|intermembrane lipid transfer; GO:1902389|ceramide 1-phosphate transport; GO:0035627|ceramide transport; GO:0006661|phosphatidylinositol biosynthetic process	GO:0005829; GO:0016020; GO:0000139; GO:0005794	cytosol; membrane; Golgi membrane; Golgi apparatus	GO:0005829|cytosol; GO:0016020|membrane; GO:0000139|Golgi membrane; GO:0005794|Golgi apparatus	GO:0070273; GO:1902387; GO:0042802; GO:0005515; GO:1902388	phosphatidylinositol-4-phosphate binding; ceramide 1-phosphate binding; identical protein binding; protein binding; ceramide 1-phosphate transfer activity	GO:0070273|phosphatidylinositol-4-phosphate binding; GO:1902387|ceramide 1-phosphate binding; GO:0042802|identical protein binding; GO:0005515|protein binding; GO:1902388|ceramide 1-phosphate transfer activity	Metabolism of lipids and lipoproteins; Synthesis of PIPs at the plasma membrane; Phospholipid metabolism; PI Metabolism; Metabolism	REACT:R-HSA-556833; REACT:R-HSA-1660499; REACT:R-HSA-1483257; REACT:R-HSA-1483255; REACT:R-HSA-1430728	Metabolism of lipids and lipoproteins|REACT:R-HSA-556833; Synthesis of PIPs at the plasma membrane|REACT:R-HSA-1660499; Phospholipid metabolism|REACT:R-HSA-1483257; PI Metabolism|REACT:R-HSA-1483255; Metabolism|REACT:R-HSA-1430728
hsa-miR-133a-3p.1	ENSG00000128059.4	PPAT	ENST00000264220.2	phosphoribosyl pyrophosphate amidotransferase [Source:HGNC Symbol;Acc:9238]	GO:0009116; GO:0006189; GO:0009168; GO:0000082; GO:0060135; GO:0035690; GO:0031100; GO:0006543; GO:0032869; GO:0001822; GO:0007595; GO:0009113; GO:0006164	nucleoside metabolic process; 'de novo' IMP biosynthetic process; purine ribonucleoside monophosphate biosynthetic process; G1/S transition of mitotic cell cycle; maternal process involved in female pregnancy; cellular response to drug; animal organ regeneration; glutamine catabolic process; cellular response to insulin stimulus; kidney development; lactation; purine nucleobase biosynthetic proce…	GO:0009116|nucleoside metabolic process; GO:0006189|'de novo' IMP biosynthetic process; GO:0009168|purine ribonucleoside monophosphate biosynthetic process; GO:0000082|G1/S transition of mitotic cell cycle; GO:0060135|maternal process involved in female pregnancy; GO:0035690|cellular response to drug; GO:0031100|animal organ regeneration; GO:0006543|glutamine catabolic process; GO:0032869|cellula…	GO:0005829	cytosol	GO:0005829|cytosol	GO:0004044; GO:0051539; GO:0046872; GO:0042802	amidophosphoribosyltransferase activity; 4 iron, 4 sulfur cluster binding; metal ion binding; identical protein binding	GO:0004044|amidophosphoribosyltransferase activity; GO:0051539|4 iron, 4 sulfur cluster binding; GO:0046872|metal ion binding; GO:0042802|identical protein binding	Purine ribonucleoside monophosphate biosynthesis; Metabolic pathways; Inosine monophosphate biosynthesis, PRPP + glutamine => IMP; Metabolism of nucleotides; Purine metabolism; Alanine, aspartate and glutamate metabolism; Metabolism	REACT:R-HSA-73817; KEGG:hsa01100; KEGG:hsa_M00048; REACT:R-HSA-15869; KEGG:hsa00230; KEGG:hsa00250; REACT:R-HSA-1430728	Purine ribonucleoside monophosphate biosynthesis|REACT:R-HSA-73817; Metabolic pathways|KEGG:hsa01100; Inosine monophosphate biosynthesis, PRPP + glutamine => IMP|KEGG:hsa_M00048; Metabolism of nucleotides|REACT:R-HSA-15869; Purine metabolism|KEGG:hsa00230; Alanine, aspartate and glutamate metabolism|KEGG:hsa00250; Metabolism|REACT:R-HSA-1430728
hsa-miR-133a-3p.1	ENSG00000144040.8	SFXN5	ENST00000410065.1	sideroflexin 5 [Source:HGNC Symbol;Acc:16073]	GO:0034220; GO:1990542; GO:0006865; GO:0015746	ion transmembrane transport; mitochondrial transmembrane transport; amino acid transport; citrate transport	GO:0034220|ion transmembrane transport; GO:1990542|mitochondrial transmembrane transport; GO:0006865|amino acid transport; GO:0015746|citrate transport	GO:0005739; GO:0031305	mitochondrion; integral component of mitochondrial inner membrane	GO:0005739|mitochondrion; GO:0031305|integral component of mitochondrial inner membrane	GO:0005515; GO:0022857; GO:0015137	protein binding; transmembrane transporter activity; citrate transmembrane transporter activity	GO:0005515|protein binding; GO:0022857|transmembrane transporter activity; GO:0015137|citrate transmembrane transporter activity
hsa-miR-133a-3p.1	ENSG00000151553.10	FAM160B1	ENST00000369248.4	family with sequence similarity 160, member B1 [Source:HGNC Symbol;Acc:29320]
hsa-miR-133a-3p.1	ENSG00000066322.8	ELOVL1	ENST00000372458.3	ELOVL fatty acid elongase 1 [Source:HGNC Symbol;Acc:14418]	GO:0034626; GO:0043651; GO:0019367; GO:0006636; GO:0061436; GO:0030148; GO:0035338; GO:0036109; GO:0034625; GO:0046513; GO:0042761	fatty acid elongation, polyunsaturated fatty acid; linoleic acid metabolic process; fatty acid elongation, saturated fatty acid; unsaturated fatty acid biosynthetic process; establishment of skin barrier; sphingolipid biosynthetic process; long-chain fatty-acyl-CoA biosynthetic process; alpha-linolenic acid metabolic process; fatty acid elongation, monounsaturated fatty acid; ceramide biosyntheti…	GO:0034626|fatty acid elongation, polyunsaturated fatty acid; GO:0043651|linoleic acid metabolic process; GO:0019367|fatty acid elongation, saturated fatty acid; GO:0006636|unsaturated fatty acid biosynthetic process; GO:0061436|establishment of skin barrier; GO:0030148|sphingolipid biosynthetic process; GO:0035338|long-chain fatty-acyl-CoA biosynthetic process; GO:0036109|alpha-linolenic acid me…	GO:0030176; GO:0005789; GO:0005783; GO:0016020	integral component of endoplasmic reticulum membrane; endoplasmic reticulum membrane; endoplasmic reticulum; membrane	GO:0030176|integral component of endoplasmic reticulum membrane; GO:0005789|endoplasmic reticulum membrane; GO:0005783|endoplasmic reticulum; GO:0016020|membrane	GO:0102338; GO:0102756; GO:0009922; GO:0005515; GO:0102337; GO:0102336	3-oxo-lignoceronyl-CoA synthase activity; very-long-chain 3-ketoacyl-CoA synthase activity; fatty acid elongase activity; protein binding; 3-oxo-cerotoyl-CoA synthase activity; 3-oxo-arachidoyl-CoA synthase activity	GO:0102338|3-oxo-lignoceronyl-CoA synthase activity; GO:0102756|very-long-chain 3-ketoacyl-CoA synthase activity; GO:0009922|fatty acid elongase activity; GO:0005515|protein binding; GO:0102337|3-oxo-cerotoyl-CoA synthase activity; GO:0102336|3-oxo-arachidoyl-CoA synthase activity	Synthesis of very long-chain fatty acyl-CoAs; Metabolism of lipids and lipoproteins; Fatty acid elongation; Metabolism; alpha-linolenic (omega3) and linoleic (omega6) acid metabolism; alpha-linolenic acid (ALA) metabolism; Fatty acid, triacylglycerol, and ketone body metabolism; Fatty acid biosynthesis, elongation, endoplasmic reticulum; Linoleic acid (LA) metabolism; Fatty Acyl-CoA Biosynthesis;…	REACT:R-HSA-75876; REACT:R-HSA-556833; KEGG:hsa00062; REACT:R-HSA-1430728; REACT:R-HSA-2046104; REACT:R-HSA-2046106; REACT:R-HSA-535734; KEGG:hsa_M00415; REACT:R-HSA-2046105; REACT:R-HSA-75105; REACT:R-HSA-75109	Synthesis of very long-chain fatty acyl-CoAs|REACT:R-HSA-75876; Metabolism of lipids and lipoproteins|REACT:R-HSA-556833; Fatty acid elongation|KEGG:hsa00062; Metabolism|REACT:R-HSA-1430728; alpha-linolenic (omega3) and linoleic (omega6) acid metabolism|REACT:R-HSA-2046104; alpha-linolenic acid (ALA) metabolism|REACT:R-HSA-2046106; Fatty acid, triacylglycerol, and ketone body metabolism|REACT:R-H…
hsa-miR-133a-3p.1	ENSG00000112320.7	SOBP	ENST00000317357.5	sine oculis binding protein homolog (Drosophila) [Source:HGNC Symbol;Acc:29256]	GO:0090102; GO:0007605; GO:0050890; GO:0007626; GO:0042472	cochlea development; sensory perception of sound; cognition; locomotory behavior; inner ear morphogenesis	GO:0090102|cochlea development; GO:0007605|sensory perception of sound; GO:0050890|cognition; GO:0007626|locomotory behavior; GO:0042472|inner ear morphogenesis	GO:0005634	nucleus	GO:0005634|nucleus	GO:0032184; GO:0046872	SUMO polymer binding; metal ion binding	GO:0032184|SUMO polymer binding; GO:0046872|metal ion binding
hsa-miR-133a-3p.1	ENSG00000162695.7	SLC30A7	ENST00000370112.4	solute carrier family 30 (zinc transporter), member 7 [Source:HGNC Symbol;Acc:19306]	GO:0006829; GO:0098655; GO:0032119	zinc ion transport; cation transmembrane transport; sequestering of zinc ion	GO:0006829|zinc ion transport; GO:0098655|cation transmembrane transport; GO:0032119|sequestering of zinc ion	GO:0048471; GO:0016021; GO:0005737; GO:0005794; GO:0031982; GO:0031410	perinuclear region of cytoplasm; integral component of membrane; cytoplasm; Golgi apparatus; vesicle; cytoplasmic vesicle	GO:0048471|perinuclear region of cytoplasm; GO:0016021|integral component of membrane; GO:0005737|cytoplasm; GO:0005794|Golgi apparatus; GO:0031982|vesicle; GO:0031410|cytoplasmic vesicle	GO:0008324	cation transmembrane transporter activity	GO:0008324|cation transmembrane transporter activity	Insulin processing; Transport of glucose and other sugars, bile salts and organic acids, metal ions and amine compounds; Metabolism of proteins; Zinc efflux and compartmentalization by the SLC30 family; Transmembrane transport of small molecules; Metal ion SLC transporters; Zinc transporters; SLC-mediated transmembrane transport; Peptide hormone metabolism	REACT:R-HSA-264876; REACT:R-HSA-425366; REACT:R-HSA-392499; REACT:R-HSA-435368; REACT:R-HSA-382551; REACT:R-HSA-425410; REACT:R-HSA-435354; REACT:R-HSA-425407; REACT:R-HSA-2980736	Insulin processing|REACT:R-HSA-264876; Transport of glucose and other sugars, bile salts and organic acids, metal ions and amine compounds|REACT:R-HSA-425366; Metabolism of proteins|REACT:R-HSA-392499; Zinc efflux and compartmentalization by the SLC30 family|REACT:R-HSA-435368; Transmembrane transport of small molecules|REACT:R-HSA-382551; Metal ion SLC transporters|REACT:R-HSA-425410; Zinc trans…
hsa-miR-133a-3p.1	ENSG00000150625.12	GPM6A	ENST00000280187.7	glycoprotein M6A [Source:HGNC Symbol;Acc:4460]	GO:0048812; GO:0007416; GO:0009617; GO:0001764; GO:0031175; GO:0070588; GO:0003407; GO:0051491; GO:0050807; GO:0048863	neuron projection morphogenesis; synapse assembly; response to bacterium; neuron migration; neuron projection development; calcium ion transmembrane transport; neural retina development; positive regulation of filopodium assembly; regulation of synapse organization; stem cell differentiation	GO:0048812|neuron projection morphogenesis; GO:0007416|synapse assembly; GO:0009617|response to bacterium; GO:0001764|neuron migration; GO:0031175|neuron projection development; GO:0070588|calcium ion transmembrane transport; GO:0003407|neural retina development; GO:0051491|positive regulation of filopodium assembly; GO:0050807|regulation of synapse organization; GO:0048863|stem cell differentiat…	GO:0043005; GO:0005886; GO:0030175; GO:0044295; GO:0043197; GO:0070062; GO:1903561; GO:0043025; GO:0099059; GO:0098978	neuron projection; plasma membrane; filopodium; axonal growth cone; dendritic spine; extracellular exosome; extracellular vesicle; neuronal cell body; integral component of presynaptic active zone membrane; glutamatergic synapse	GO:0043005|neuron projection; GO:0005886|plasma membrane; GO:0030175|filopodium; GO:0044295|axonal growth cone; GO:0043197|dendritic spine; GO:0070062|extracellular exosome; GO:1903561|extracellular vesicle; GO:0043025|neuronal cell body; GO:0099059|integral component of presynaptic active zone membrane; GO:0098978|glutamatergic synapse	GO:0005262; GO:0005515	calcium channel activity; protein binding	GO:0005262|calcium channel activity; GO:0005515|protein binding
hsa-miR-133a-3p.1	ENSG00000143179.8	UCK2	ENST00000372212.4	uridine-cytidine kinase 2 [Source:HGNC Symbol;Acc:12562]	GO:0044206; GO:0044211; GO:0043097; GO:0016310	UMP salvage; CTP salvage; pyrimidine nucleoside salvage; phosphorylation	GO:0044206|UMP salvage; GO:0044211|CTP salvage; GO:0043097|pyrimidine nucleoside salvage; GO:0016310|phosphorylation	GO:0005737; GO:0005829; GO:0005575	cytoplasm; cytosol; cellular_component	GO:0005737|cytoplasm; GO:0005829|cytosol; GO:0005575|cellular_component	GO:0005524; GO:0042802; GO:0004849	ATP binding; identical protein binding; uridine kinase activity	GO:0005524|ATP binding; GO:0042802|identical protein binding; GO:0004849|uridine kinase activity	Metabolic pathways; Pyrimidine metabolism; Metabolism of nucleotides; Drug metabolism - other enzymes; Pyrimidine salvage reactions; Metabolism	KEGG:hsa01100; KEGG:hsa00240; REACT:R-HSA-15869; KEGG:hsa00983; REACT:R-HSA-73614; REACT:R-HSA-1430728	Metabolic pathways|KEGG:hsa01100; Pyrimidine metabolism|KEGG:hsa00240; Metabolism of nucleotides|REACT:R-HSA-15869; Drug metabolism - other enzymes|KEGG:hsa00983; Pyrimidine salvage reactions|REACT:R-HSA-73614; Metabolism|REACT:R-HSA-1430728
hsa-miR-133a-3p.1	ENSG00000152147.6	GEMIN6	ENST00000409011.1	gem (nuclear organelle) associated protein 6 [Source:HGNC Symbol;Acc:20044]	GO:0000245; GO:0000387; GO:0000398; GO:0051170	spliceosomal complex assembly; spliceosomal snRNP assembly; mRNA splicing, via spliceosome; import into nucleus	GO:0000245|spliceosomal complex assembly; GO:0000387|spliceosomal snRNP assembly; GO:0000398|mRNA splicing, via spliceosome; GO:0051170|import into nucleus	GO:0097504; GO:0034719; GO:0016604; GO:0005737; GO:0005654; GO:0005829; GO:0032797	Gemini of coiled bodies; SMN-Sm protein complex; nuclear body; cytoplasm; nucleoplasm; cytosol; SMN complex	GO:0097504|Gemini of coiled bodies; GO:0034719|SMN-Sm protein complex; GO:0016604|nuclear body; GO:0005737|cytoplasm; GO:0005654|nucleoplasm; GO:0005829|cytosol; GO:0032797|SMN complex	GO:0005515	protein binding	GO:0005515|protein binding	Survival motor neuron (SMN) complex; RNA transport; snRNP Assembly; Metabolism of non-coding RNA; Gene Expression	KEGG:hsa_M00426; KEGG:hsa03013; REACT:R-HSA-191859; REACT:R-HSA-194441; REACT:R-HSA-74160	Survival motor neuron (SMN) complex|KEGG:hsa_M00426; RNA transport|KEGG:hsa03013; snRNP Assembly|REACT:R-HSA-191859; Metabolism of non-coding RNA|REACT:R-HSA-194441; Gene Expression|REACT:R-HSA-74160
hsa-miR-133a-3p.1	ENSG00000152455.11	SUV39H2	ENST00000313519.5	suppressor of variegation 3-9 homolog 2 (Drosophila) [Source:HGNC Symbol;Acc:17287]	GO:0006338; GO:0036124; GO:0045892; GO:0048511; GO:0034968; GO:0007049; GO:0006333; GO:0071456; GO:0036123; GO:0000122; GO:0030154; GO:0042754	chromatin remodeling; histone H3-K9 trimethylation; negative regulation of transcription, DNA-templated; rhythmic process; histone lysine methylation; cell cycle; chromatin assembly or disassembly; cellular response to hypoxia; histone H3-K9 dimethylation; negative regulation of transcription by RNA polymerase II; cell differentiation; negative regulation of circadian rhythm	GO:0006338|chromatin remodeling; GO:0036124|histone H3-K9 trimethylation; GO:0045892|negative regulation of transcription, DNA-templated; GO:0048511|rhythmic process; GO:0034968|histone lysine methylation; GO:0007049|cell cycle; GO:0006333|chromatin assembly or disassembly; GO:0071456|cellular response to hypoxia; GO:0036123|histone H3-K9 dimethylation; GO:0000122|negative regulation of transcrip…	GO:0000785; GO:0005654; GO:0000775; GO:0005634	chromatin; nucleoplasm; chromosome, centromeric region; nucleus	GO:0000785|chromatin; GO:0005654|nucleoplasm; GO:0000775|chromosome, centromeric region; GO:0005634|nucleus	GO:0005515; GO:0000976; GO:0008270; GO:1904047; GO:0046974	protein binding; transcription cis-regulatory region binding; zinc ion binding; S-adenosyl-L-methionine binding; histone methyltransferase activity (H3-K9 specific)	GO:0005515|protein binding; GO:0000976|transcription cis-regulatory region binding; GO:0008270|zinc ion binding; GO:1904047|S-adenosyl-L-methionine binding; GO:0046974|histone methyltransferase activity (H3-K9 specific)	Chromatin organization; PKMTs methylate histone lysines; Lysine degradation; Chromatin modifying enzymes	REACT:R-HSA-4839726; REACT:R-HSA-3214841; KEGG:hsa00310; REACT:R-HSA-3247509	Chromatin organization|REACT:R-HSA-4839726; PKMTs methylate histone lysines|REACT:R-HSA-3214841; Lysine degradation|KEGG:hsa00310; Chromatin modifying enzymes|REACT:R-HSA-3247509
hsa-miR-133a-3p.1	ENSG00000176542.5	KIAA2018	ENST00000316407.4	KIAA2018 [Source:HGNC Symbol;Acc:30494]
hsa-miR-133a-3p.1	ENSG00000170832.8	USP32	ENST00000300896.4	ubiquitin specific peptidase 32 [Source:HGNC Symbol;Acc:19143]	GO:0006511; GO:0016579	ubiquitin-dependent protein catabolic process; protein deubiquitination	GO:0006511|ubiquitin-dependent protein catabolic process; GO:0016579|protein deubiquitination	GO:0005829; GO:0016020; GO:0005794	cytosol; membrane; Golgi apparatus	GO:0005829|cytosol; GO:0016020|membrane; GO:0005794|Golgi apparatus	GO:0005509; GO:0005515; GO:0004843	calcium ion binding; protein binding; thiol-dependent deubiquitinase	GO:0005509|calcium ion binding; GO:0005515|protein binding; GO:0004843|thiol-dependent deubiquitinase
hsa-miR-133a-3p.1	ENSG00000109381.15	ELF2	ENST00000394235.2	E74-like factor 2 (ets domain transcription factor) [Source:HGNC Symbol;Acc:3317]	GO:0030154; GO:0006357; GO:0050855; GO:0045893	cell differentiation; regulation of transcription by RNA polymerase II; regulation of B cell receptor signaling pathway; positive regulation of transcription, DNA-templated	GO:0030154|cell differentiation; GO:0006357|regulation of transcription by RNA polymerase II; GO:0050855|regulation of B cell receptor signaling pathway; GO:0045893|positive regulation of transcription, DNA-templated	GO:0005654; GO:0005829; GO:0000785; GO:0005634; GO:0016604	nucleoplasm; cytosol; chromatin; nucleus; nuclear body	GO:0005654|nucleoplasm; GO:0005829|cytosol; GO:0000785|chromatin; GO:0005634|nucleus; GO:0016604|nuclear body	GO:0000981; GO:1990837; GO:0005515	DNA-binding transcription factor activity, RNA polymerase II-specific; sequence-specific double-stranded DNA binding; protein binding	GO:0000981|DNA-binding transcription factor activity, RNA polymerase II-specific; GO:1990837|sequence-specific double-stranded DNA binding; GO:0005515|protein binding
hsa-miR-133a-3p.1	ENSG00000152689.13	RASGRP3	ENST00000402538.3	RAS guanyl releasing protein 3 (calcium and DAG-regulated) [Source:HGNC Symbol;Acc:14545]	GO:0043087; GO:0007265; GO:0007264; GO:0000165	regulation of GTPase activity; Ras protein signal transduction; small GTPase mediated signal transduction; MAPK cascade	GO:0043087|regulation of GTPase activity; GO:0007265|Ras protein signal transduction; GO:0007264|small GTPase mediated signal transduction; GO:0000165|MAPK cascade	GO:0032045; GO:0048471; GO:0005887; GO:0005886	guanyl-nucleotide exchange factor complex; perinuclear region of cytoplasm; integral component of plasma membrane; plasma membrane	GO:0032045|guanyl-nucleotide exchange factor complex; GO:0048471|perinuclear region of cytoplasm; GO:0005887|integral component of plasma membrane; GO:0005886|plasma membrane	GO:0019900; GO:0005085; GO:0031267; GO:0019992; GO:0005509; GO:0005096; GO:0005515	kinase binding; guanyl-nucleotide exchange factor activity; small GTPase binding; diacylglycerol binding; calcium ion binding; GTPase activator activity; protein binding	GO:0019900|kinase binding; GO:0005085|guanyl-nucleotide exchange factor activity; GO:0031267|small GTPase binding; GO:0019992|diacylglycerol binding; GO:0005509|calcium ion binding; GO:0005096|GTPase activator activity; GO:0005515|protein binding	Fc epsilon receptor (FCERI) signaling; GRB2 events in EGFR signaling; NCAM signaling for neurite out-growth; IRS-mediated signalling; Signaling by PDGF; Signaling by the B Cell Receptor (BCR); Rap1 signaling pathway; B cell receptor signaling pathway; Signalling to ERKs; Pathways in cancer; NGF signalling via TRKA from the plasma membrane; Downstream signal transduction; Activation of RAS in B ce…	REACT:R-HSA-2454202; REACT:R-HSA-179812; REACT:R-HSA-375165; REACT:R-HSA-112399; REACT:R-HSA-186797; REACT:R-HSA-983705; KEGG:hsa04015; KEGG:hsa04662; REACT:R-HSA-187687; KEGG:hsa05200; REACT:R-HSA-187037; REACT:R-HSA-186763; REACT:R-HSA-1169092; REACT:R-HSA-2172127; REACT:R-HSA-4420097; REACT:R-HSA-166520; REACT:R-HSA-2424491; KEGG:hsa04014; REACT:R-HSA-881907; REACT:R-HSA-2404192; REACT:R-HSA-1…	Fc epsilon receptor (FCERI) signaling|REACT:R-HSA-2454202; GRB2 events in EGFR signaling|REACT:R-HSA-179812; NCAM signaling for neurite out-growth|REACT:R-HSA-375165; IRS-mediated signalling|REACT:R-HSA-112399; Signaling by PDGF|REACT:R-HSA-186797; Signaling by the B Cell Receptor (BCR)|REACT:R-HSA-983705; Rap1 signaling pathway|KEGG:hsa04015; B cell receptor signaling pathway|KEGG:hsa04662; Sign…
hsa-miR-133a-3p.1	ENSG00000163486.8	SRGAP2	ENST00000414007.1	SLIT-ROBO Rho GTPase activating protein 2 [Source:HGNC Symbol;Acc:19751]	GO:0034446; GO:0030336; GO:0021816; GO:0060548; GO:0043547; GO:0051056; GO:0048812; GO:0046847; GO:2001223; GO:0007165; GO:0051014; GO:0003363; GO:0060996	substrate adhesion-dependent cell spreading; negative regulation of cell migration; extension of a leading process involved in cell motility in cerebral cortex radial glia guided migration; negative regulation of cell death; positive regulation of GTPase activity; regulation of small GTPase mediated signal transduction; neuron projection morphogenesis; filopodium assembly; negative regulation of …	GO:0034446|substrate adhesion-dependent cell spreading; GO:0030336|negative regulation of cell migration; GO:0021816|extension of a leading process involved in cell motility in cerebral cortex radial glia guided migration; GO:0060548|negative regulation of cell death; GO:0043547|positive regulation of GTPase activity; GO:0051056|regulation of small GTPase mediated signal transduction; GO:0048812|…	GO:0045335; GO:0005886; GO:0005737; GO:0044327; GO:0005654; GO:0005829; GO:0045211; GO:0030027; GO:0014069	phagocytic vesicle; plasma membrane; cytoplasm; dendritic spine head; nucleoplasm; cytosol; postsynaptic membrane; lamellipodium; postsynaptic density	GO:0045335|phagocytic vesicle; GO:0005886|plasma membrane; GO:0005737|cytoplasm; GO:0044327|dendritic spine head; GO:0005654|nucleoplasm; GO:0005829|cytosol; GO:0045211|postsynaptic membrane; GO:0030027|lamellipodium; GO:0014069|postsynaptic density	GO:0042802; GO:0005096; GO:0042803; GO:0005515; GO:0031267	identical protein binding; GTPase activator activity; protein homodimerization activity; protein binding; small GTPase binding	GO:0042802|identical protein binding; GO:0005096|GTPase activator activity; GO:0042803|protein homodimerization activity; GO:0005515|protein binding; GO:0031267|small GTPase binding	Signaling by Rho GTPases; Signaling by Robo receptor; Developmental Biology; Signal Transduction; Axon guidance; Inactivation of Cdc42 and Rac; RHO GTPase Effectors; Rho GTPase cycle; RHO GTPases Activate Formins	REACT:R-HSA-194315; REACT:R-HSA-376176; REACT:R-HSA-1266738; REACT:R-HSA-162582; REACT:R-HSA-422475; REACT:R-HSA-428543; REACT:R-HSA-195258; REACT:R-HSA-194840; REACT:R-HSA-5663220	Signaling by Rho GTPases|REACT:R-HSA-194315; Signaling by Robo receptor|REACT:R-HSA-376176; Developmental Biology|REACT:R-HSA-1266738; Signal Transduction|REACT:R-HSA-162582; Axon guidance|REACT:R-HSA-422475; Inactivation of Cdc42 and Rac|REACT:R-HSA-428543; RHO GTPase Effectors|REACT:R-HSA-195258; Rho GTPase cycle|REACT:R-HSA-194840; RHO GTPases Activate Formins|REACT:R-HSA-5663220
hsa-miR-133a-3p.1	ENSG00000134242.11	PTPN22	ENST00000460620.1	protein tyrosine phosphatase, non-receptor type 22 (lymphoid) [Source:HGNC Symbol;Acc:9652]	GO:0031663; GO:0034141; GO:0032715; GO:1902523; GO:0035644; GO:0010628; GO:0035335; GO:0010507; GO:0034165; GO:0034157; GO:0070433; GO:2000566; GO:0030217; GO:0032817; GO:1901222; GO:0050868; GO:0071663; GO:0050855; GO:0032717; GO:0010629; GO:0045088; GO:0032720; GO:0043508; GO:0050860; GO:0034145; GO:0006914; GO:0050852; GO:0032481; GO:0071225; GO:0002230; GO:0070374; GO:0032496; GO:1903753; GO:…	lipopolysaccharide-mediated signaling pathway; positive regulation of toll-like receptor 3 signaling pathway; negative regulation of interleukin-6 production; positive regulation of protein K63-linked ubiquitination; phosphoanandamide dephosphorylation; positive regulation of gene expression; peptidyl-tyrosine dephosphorylation; negative regulation of autophagy; positive regulation of toll-like r…	GO:0031663|lipopolysaccharide-mediated signaling pathway; GO:0034141|positive regulation of toll-like receptor 3 signaling pathway; GO:0032715|negative regulation of interleukin-6 production; GO:1902523|positive regulation of protein K63-linked ubiquitination; GO:0035644|phosphoanandamide dephosphorylation; GO:0010628|positive regulation of gene expression; GO:0035335|peptidyl-tyrosine dephosphor…	GO:0005634; GO:0005737; GO:0048471; GO:0009898; GO:0005829	nucleus; cytoplasm; perinuclear region of cytoplasm; cytoplasmic side of plasma membrane; cytosol	GO:0005634|nucleus; GO:0005737|cytoplasm; GO:0048471|perinuclear region of cytoplasm; GO:0009898|cytoplasmic side of plasma membrane; GO:0005829|cytosol	GO:0004726; GO:0004725; GO:0005515; GO:0017124; GO:0031625; GO:0016791; GO:0019900	non-membrane spanning protein tyrosine phosphatase activity; protein tyrosine phosphatase activity; protein binding; SH3 domain binding; ubiquitin protein ligase binding; phosphatase activity; kinase binding	GO:0004726|non-membrane spanning protein tyrosine phosphatase activity; GO:0004725|protein tyrosine phosphatase activity; GO:0005515|protein binding; GO:0017124|SH3 domain binding; GO:0031625|ubiquitin protein ligase binding; GO:0016791|phosphatase activity; GO:0019900|kinase binding	Immune System; TCR signaling; Phosphorylation of CD3 and TCR zeta chains; Adaptive Immune System; Translocation of ZAP-70 to Immunological synapse	REACT:R-HSA-168256; REACT:R-HSA-202403; REACT:R-HSA-202427; REACT:R-HSA-1280218; REACT:R-HSA-202430	Immune System|REACT:R-HSA-168256; TCR signaling|REACT:R-HSA-202403; Phosphorylation of CD3 and TCR zeta chains|REACT:R-HSA-202427; Adaptive Immune System|REACT:R-HSA-1280218; Translocation of ZAP-70 to Immunological synapse|REACT:R-HSA-202430
hsa-miR-133a-3p.1	ENSG00000155096.9	AZIN1	ENST00000337198.5	antizyme inhibitor 1 [Source:HGNC Symbol;Acc:16432]	GO:0033387; GO:1902269; GO:0006521; GO:0042177; GO:0050790	putrescine biosynthetic process from ornithine; positive regulation of polyamine transmembrane transport; regulation of cellular amino acid metabolic process; negative regulation of protein catabolic process; regulation of catalytic activity	GO:0033387|putrescine biosynthetic process from ornithine; GO:1902269|positive regulation of polyamine transmembrane transport; GO:0006521|regulation of cellular amino acid metabolic process; GO:0042177|negative regulation of protein catabolic process; GO:0050790|regulation of catalytic activity	GO:0005737; GO:0005634; GO:0005829	cytoplasm; nucleus; cytosol	GO:0005737|cytoplasm; GO:0005634|nucleus; GO:0005829|cytosol	GO:0042978; GO:0005515; GO:0004586	ornithine decarboxylase activator activity; protein binding; ornithine decarboxylase activity	GO:0042978|ornithine decarboxylase activator activity; GO:0005515|protein binding; GO:0004586|ornithine decarboxylase activity	Regulation of ornithine decarboxylase (ODC); Metabolism of amino acids and derivatives; Metabolism; Metabolism of polyamines	REACT:R-HSA-350562; REACT:R-HSA-71291; REACT:R-HSA-1430728; REACT:R-HSA-351202	Regulation of ornithine decarboxylase (ODC)|REACT:R-HSA-350562; Metabolism of amino acids and derivatives|REACT:R-HSA-71291; Metabolism|REACT:R-HSA-1430728; Metabolism of polyamines|REACT:R-HSA-351202
hsa-miR-133a-3p.1	ENSG00000118263.10	KLF7	ENST00000423015.1	Kruppel-like factor 7 (ubiquitous) [Source:HGNC Symbol;Acc:6350]	GO:0006357; GO:0048813; GO:0045604; GO:1904178; GO:0061179; GO:0007409; GO:0042593; GO:0007411; GO:0045944; GO:0000122	regulation of transcription by RNA polymerase II; dendrite morphogenesis; regulation of epidermal cell differentiation; negative regulation of adipose tissue development; negative regulation of insulin secretion involved in cellular response to glucose stimulus; axonogenesis; glucose homeostasis; axon guidance; positive regulation of transcription by RNA polymerase II; negative regulation of tran…	GO:0006357|regulation of transcription by RNA polymerase II; GO:0048813|dendrite morphogenesis; GO:0045604|regulation of epidermal cell differentiation; GO:1904178|negative regulation of adipose tissue development; GO:0061179|negative regulation of insulin secretion involved in cellular response to glucose stimulus; GO:0007409|axonogenesis; GO:0042593|glucose homeostasis; GO:0007411|axon guidance…	GO:0000785; GO:0005654; GO:0005829; GO:0005634	chromatin; nucleoplasm; cytosol; nucleus	GO:0000785|chromatin; GO:0005654|nucleoplasm; GO:0005829|cytosol; GO:0005634|nucleus	GO:0008270; GO:0001228; GO:0000981; GO:0000978	zinc ion binding; DNA-binding transcription activator activity, RNA polymerase II-specific; DNA-binding transcription factor activity, RNA polymerase II-specific; RNA polymerase II cis-regulatory region sequence-specific DNA binding	GO:0008270|zinc ion binding; GO:0001228|DNA-binding transcription activator activity, RNA polymerase II-specific; GO:0000981|DNA-binding transcription factor activity, RNA polymerase II-specific; GO:0000978|RNA polymerase II cis-regulatory region sequence-specific DNA binding
hsa-miR-133a-3p.1	ENSG00000153814.7	JAZF1	ENST00000283928.5	JAZF zinc finger 1 [Source:HGNC Symbol;Acc:28917]	GO:0000122; GO:0006629	negative regulation of transcription by RNA polymerase II; lipid metabolic process	GO:0000122|negative regulation of transcription by RNA polymerase II; GO:0006629|lipid metabolic process	GO:0005634; GO:0017053; GO:0005829; GO:0005654; GO:0001650	nucleus; transcription repressor complex; cytosol; nucleoplasm; fibrillar center	GO:0005634|nucleus; GO:0017053|transcription repressor complex; GO:0005829|cytosol; GO:0005654|nucleoplasm; GO:0001650|fibrillar center	GO:0003714; GO:0046872; GO:0005515	transcription corepressor activity; metal ion binding; protein binding	GO:0003714|transcription corepressor activity; GO:0046872|metal ion binding; GO:0005515|protein binding
hsa-miR-133a-3p.1	ENSG00000161547.10	SRSF2	ENST00000392485.2	serine/arginine-rich splicing factor 2 [Source:HGNC Symbol;Acc:10783]	GO:0006397; GO:0045892; GO:0000278; GO:0033197; GO:0000381; GO:0006406; GO:0006405; GO:0008380; GO:0000398; GO:0031124	mRNA processing; negative regulation of transcription, DNA-templated; mitotic cell cycle; response to vitamin E; regulation of alternative mRNA splicing, via spliceosome; mRNA export from nucleus; RNA export from nucleus; RNA splicing; mRNA splicing, via spliceosome; mRNA 3'-end processing	GO:0006397|mRNA processing; GO:0045892|negative regulation of transcription, DNA-templated; GO:0000278|mitotic cell cycle; GO:0033197|response to vitamin E; GO:0000381|regulation of alternative mRNA splicing, via spliceosome; GO:0006406|mRNA export from nucleus; GO:0006405|RNA export from nucleus; GO:0008380|RNA splicing; GO:0000398|mRNA splicing, via spliceosome; GO:0031124|mRNA 3'-end processing	GO:0005654; GO:0035061; GO:0005829; GO:0016607; GO:0016605; GO:0005737; GO:0005681; GO:0005634	nucleoplasm; interchromatin granule; cytosol; nuclear speck; PML body; cytoplasm; spliceosomal complex; nucleus	GO:0005654|nucleoplasm; GO:0035061|interchromatin granule; GO:0005829|cytosol; GO:0016607|nuclear speck; GO:0016605|PML body; GO:0005737|cytoplasm; GO:0005681|spliceosomal complex; GO:0005634|nucleus	GO:0003714; GO:0003723; GO:0036002; GO:0005080; GO:0005515	transcription corepressor activity; RNA binding; pre-mRNA binding; protein kinase C binding; protein binding	GO:0003714|transcription corepressor activity; GO:0003723|RNA binding; GO:0036002|pre-mRNA binding; GO:0005080|protein kinase C binding; GO:0005515|protein binding	Transport of Mature mRNA derived from an Intron-Containing Transcript; RNA Polymerase II Transcription; mRNA Splicing - Major Pathway; Processing of Capped Intron-Containing Pre-mRNA; mRNA Splicing - Minor Pathway; mRNA Splicing; Transport of Mature Transcript to Cytoplasm; Spliceosome; Cleavage of Growing Transcript in the Termination Region; mRNA 3'-end processing; RNA Polymerase II Transcripti…	REACT:R-HSA-159236; REACT:R-HSA-73857; REACT:R-HSA-72163; REACT:R-HSA-72203; REACT:R-HSA-72165; REACT:R-HSA-72172; REACT:R-HSA-72202; KEGG:hsa03040; REACT:R-HSA-109688; REACT:R-HSA-72187; REACT:R-HSA-73856; KEGG:hsa05168; REACT:R-HSA-74160	Transport of Mature mRNA derived from an Intron-Containing Transcript|REACT:R-HSA-159236; RNA Polymerase II Transcription|REACT:R-HSA-73857; mRNA Splicing - Major Pathway|REACT:R-HSA-72163; Processing of Capped Intron-Containing Pre-mRNA|REACT:R-HSA-72203; mRNA Splicing - Minor Pathway|REACT:R-HSA-72165; mRNA Splicing|REACT:R-HSA-72172; Transport of Mature Transcript to Cytoplasm|REACT:R-HSA-7220…
hsa-miR-133a-3p.1	ENSG00000142166.8	IFNAR1	ENST00000270139.3	interferon (alpha, beta and omega) receptor 1 [Source:HGNC Symbol;Acc:5432]	GO:0060337; GO:0007259; GO:0032496; GO:0019221; GO:1901857; GO:0035457; GO:0009615	type I interferon signaling pathway; receptor signaling pathway via JAK-STAT; response to lipopolysaccharide; cytokine-mediated signaling pathway; positive regulation of cellular respiration; cellular response to interferon-alpha; response to virus	GO:0060337|type I interferon signaling pathway; GO:0007259|receptor signaling pathway via JAK-STAT; GO:0032496|response to lipopolysaccharide; GO:0019221|cytokine-mediated signaling pathway; GO:1901857|positive regulation of cellular respiration; GO:0035457|cellular response to interferon-alpha; GO:0009615|response to virus	GO:0005764; GO:0005770; GO:0016021; GO:0005887; GO:0005886	lysosome; late endosome; integral component of membrane; integral component of plasma membrane; plasma membrane	GO:0005764|lysosome; GO:0005770|late endosome; GO:0016021|integral component of membrane; GO:0005887|integral component of plasma membrane; GO:0005886|plasma membrane	GO:0019962; GO:0005515; GO:0004896; GO:0004905	type I interferon binding; protein binding; cytokine receptor activity; type I interferon receptor activity	GO:0019962|type I interferon binding; GO:0005515|protein binding; GO:0004896|cytokine receptor activity; GO:0004905|type I interferon receptor activity	NOD-like receptor signaling pathway; Regulation of IFNA signaling; Hepatitis B; Jak-STAT signaling pathway; Measles; PI3K-Akt signaling pathway; Toll-like receptor signaling pathway; Interferon alpha/beta signaling; Influenza A; Osteoclast differentiation; Cytokine-cytokine receptor interaction; Herpes simplex infection; Hepatitis C; Cytokine Signaling in Immune system; Natural killer cell mediat…	KEGG:hsa04621; REACT:R-HSA-912694; KEGG:hsa05161; KEGG:hsa04630; KEGG:hsa05162; KEGG:hsa04151; KEGG:hsa04620; REACT:R-HSA-909733; KEGG:hsa05164; KEGG:hsa04380; KEGG:hsa04060; KEGG:hsa05168; KEGG:hsa05160; REACT:R-HSA-1280215; KEGG:hsa04650; REACT:R-HSA-168256; REACT:R-HSA-913531	NOD-like receptor signaling pathway|KEGG:hsa04621; Regulation of IFNA signaling|REACT:R-HSA-912694; Hepatitis B|KEGG:hsa05161; Jak-STAT signaling pathway|KEGG:hsa04630; Measles|KEGG:hsa05162; PI3K-Akt signaling pathway|KEGG:hsa04151; Toll-like receptor signaling pathway|KEGG:hsa04620; Interferon alpha/beta signaling|REACT:R-HSA-909733; Influenza A|KEGG:hsa05164; Osteoclast differentiation|KEGG:hs…
hsa-miR-133a-3p.1	ENSG00000139112.6	GABARAPL1	ENST00000266458.5	GABA(A) receptor-associated protein like 1 [Source:HGNC Symbol;Acc:4068]	GO:0000045; GO:0097352; GO:0016236; GO:0006995; GO:0000422	autophagosome assembly; autophagosome maturation; macroautophagy; cellular response to nitrogen starvation; autophagy of mitochondrion	GO:0000045|autophagosome assembly; GO:0097352|autophagosome maturation; GO:0016236|macroautophagy; GO:0006995|cellular response to nitrogen starvation; GO:0000422|autophagy of mitochondrion	GO:0005794; GO:0005783; GO:0044297; GO:0005829; GO:0032590; GO:0005776; GO:0000421; GO:0032839; GO:0005739; GO:0030659; GO:0005874	Golgi apparatus; endoplasmic reticulum; cell body; cytosol; dendrite membrane; autophagosome; autophagosome membrane; dendrite cytoplasm; mitochondrion; cytoplasmic vesicle membrane; microtubule	GO:0005794|Golgi apparatus; GO:0005783|endoplasmic reticulum; GO:0044297|cell body; GO:0005829|cytosol; GO:0032590|dendrite membrane; GO:0005776|autophagosome; GO:0000421|autophagosome membrane; GO:0032839|dendrite cytoplasm; GO:0005739|mitochondrion; GO:0030659|cytoplasmic vesicle membrane; GO:0005874|microtubule	GO:0030957; GO:0005515; GO:0050811; GO:0048487; GO:0031625	Tat protein binding; protein binding; GABA receptor binding; beta-tubulin binding; ubiquitin protein ligase binding	GO:0030957|Tat protein binding; GO:0005515|protein binding; GO:0050811|GABA receptor binding; GO:0048487|beta-tubulin binding; GO:0031625|ubiquitin protein ligase binding	Macroautophagy; Autophagy - other; GABAergic synapse; NOD-like receptor signaling pathway; Mitophagy - animal; Apelin signaling pathway; FoxO signaling pathway; Cellular responses to stress; Autophagy - animal	REACT:R-HSA-1632852; KEGG:hsa04136; KEGG:hsa04727; KEGG:hsa04621; KEGG:hsa04137; KEGG:hsa04371; KEGG:hsa04068; REACT:R-HSA-2262752; KEGG:hsa04140	Macroautophagy|REACT:R-HSA-1632852; Autophagy - other|KEGG:hsa04136; GABAergic synapse|KEGG:hsa04727; NOD-like receptor signaling pathway|KEGG:hsa04621; Mitophagy - animal|KEGG:hsa04137; Apelin signaling pathway|KEGG:hsa04371; FoxO signaling pathway|KEGG:hsa04068; Cellular responses to stress|REACT:R-HSA-2262752; Autophagy - animal|KEGG:hsa04140
hsa-miR-133a-3p.1	ENSG00000138640.10	FAM13A	ENST00000395002.2	family with sequence similarity 13, member A [Source:HGNC Symbol;Acc:19367]	GO:0007165; GO:0050790; GO:0051056	signal transduction; regulation of catalytic activity; regulation of small GTPase mediated signal transduction	GO:0007165|signal transduction; GO:0050790|regulation of catalytic activity; GO:0051056|regulation of small GTPase mediated signal transduction	GO:0005829	cytosol	GO:0005829|cytosol	GO:0005096	GTPase activator activity	GO:0005096|GTPase activator activity	Rho GTPase cycle; Signal Transduction; Signaling by Rho GTPases	REACT:R-HSA-194840; REACT:R-HSA-162582; REACT:R-HSA-194315	Rho GTPase cycle|REACT:R-HSA-194840; Signal Transduction|REACT:R-HSA-162582; Signaling by Rho GTPases|REACT:R-HSA-194315
hsa-miR-133a-3p.1	ENSG00000250424.3	AQP1	ENST00000509504.1	aquaporin 1 [Source:HGNC Symbol;Acc:633]	GO:0071260; GO:0071472; GO:0050891; GO:0072488; GO:0042476; GO:0034644; GO:0003097; GO:0009992; GO:0003091; GO:0021670; GO:0019725; GO:0043154; GO:0048146; GO:0071732; GO:0071549; GO:0071474; GO:0070301; GO:0030185; GO:0046878; GO:0030157; GO:0015793; GO:0030950; GO:0035377; GO:0015670; GO:0035378; GO:0006884; GO:0071288; GO:0006972; GO:0019934; GO:0071300; GO:0015696; GO:0050829; GO:0071456; GO:…	cellular response to mechanical stimulus; cellular response to salt stress; multicellular organismal water homeostasis; ammonium transmembrane transport; odontogenesis; cellular response to UV; renal water transport; cellular water homeostasis; renal water homeostasis; lateral ventricle development; cellular homeostasis; negative regulation of cysteine-type endopeptidase activity involved in apop…	GO:0071260|cellular response to mechanical stimulus; GO:0071472|cellular response to salt stress; GO:0050891|multicellular organismal water homeostasis; GO:0072488|ammonium transmembrane transport; GO:0042476|odontogenesis; GO:0034644|cellular response to UV; GO:0003097|renal water transport; GO:0009992|cellular water homeostasis; GO:0003091|renal water homeostasis; GO:0021670|lateral ventricle d…	GO:0020005; GO:0016323; GO:0005737; GO:0005886; GO:0045177; GO:0042383; GO:0005634; GO:0005903; GO:0020003; GO:0009925; GO:0016324; GO:0031526; GO:0070062; GO:0005887; GO:0016021; GO:0031965	symbiont-containing vacuole membrane; basolateral plasma membrane; cytoplasm; plasma membrane; apical part of cell; sarcolemma; nucleus; brush border; symbiont-containing vacuole; basal plasma membrane; apical plasma membrane; brush border membrane; extracellular exosome; integral component of plasma membrane; integral component of membrane; nuclear membrane	GO:0020005|symbiont-containing vacuole membrane; GO:0016323|basolateral plasma membrane; GO:0005737|cytoplasm; GO:0005886|plasma membrane; GO:0045177|apical part of cell; GO:0042383|sarcolemma; GO:0005634|nucleus; GO:0005903|brush border; GO:0020003|symbiont-containing vacuole; GO:0009925|basal plasma membrane; GO:0016324|apical plasma membrane; GO:0031526|brush border membrane; GO:0070062|extrac…	GO:0005267; GO:0005372; GO:0015250; GO:0005515; GO:0005223; GO:0042802; GO:0008519; GO:0015168; GO:0030184; GO:0022857; GO:0015079; GO:0035379	potassium channel activity; water transmembrane transporter activity; water channel activity; protein binding; intracellular cGMP-activated cation channel activity; identical protein binding; ammonium transmembrane transporter activity; glycerol transmembrane transporter activity; nitric oxide transmembrane transporter activity; transmembrane transporter activity; potassium ion transmembrane tran…	GO:0005267|potassium channel activity; GO:0005372|water transmembrane transporter activity; GO:0015250|water channel activity; GO:0005515|protein binding; GO:0005223|intracellular cGMP-activated cation channel activity; GO:0042802|identical protein binding; GO:0008519|ammonium transmembrane transporter activity; GO:0015168|glycerol transmembrane transporter activity; GO:0030184|nitric oxide trans…	Renin secretion; Passive transport by Aquaporins; Bile secretion; Erythrocytes take up carbon dioxide and release oxygen; Erythrocytes take up oxygen and release carbon dioxide; Aquaporin-mediated transport; Metabolism; O2/CO2 exchange in erythrocytes; Vasopressin regulates renal water homeostasis via Aquaporins; Proximal tubule bicarbonate reclamation; Transmembrane transport of small molecules	KEGG:hsa04924; REACT:R-HSA-432047; KEGG:hsa04976; REACT:R-HSA-1237044; REACT:R-HSA-1247673; REACT:R-HSA-445717; REACT:R-HSA-1430728; REACT:R-HSA-1480926; REACT:R-HSA-432040; KEGG:hsa04964; REACT:R-HSA-382551	Renin secretion|KEGG:hsa04924; Passive transport by Aquaporins|REACT:R-HSA-432047; Bile secretion|KEGG:hsa04976; Erythrocytes take up carbon dioxide and release oxygen|REACT:R-HSA-1237044; Erythrocytes take up oxygen and release carbon dioxide|REACT:R-HSA-1247673; Aquaporin-mediated transport|REACT:R-HSA-445717; Metabolism|REACT:R-HSA-1430728; O2/CO2 exchange in erythrocytes|REACT:R-HSA-1480926; …
hsa-miR-133a-3p.1	ENSG00000253910.1	PCDHGB2	ENST00000522605.1	protocadherin gamma subfamily B, 2 [Source:HGNC Symbol;Acc:8709]	GO:0007155; GO:0007156	cell adhesion; homophilic cell adhesion via plasma membrane adhesion molecules	GO:0007155|cell adhesion; GO:0007156|homophilic cell adhesion via plasma membrane adhesion molecules	GO:0005887	integral component of plasma membrane	GO:0005887|integral component of plasma membrane	GO:0005509	calcium ion binding	GO:0005509|calcium ion binding
hsa-miR-133a-3p.1	ENSG00000119844.10	AFTPH	ENST00000238856.4	aftiphilin [Source:HGNC Symbol;Acc:25951]	GO:0046907; GO:0015031	intracellular transport; protein transport	GO:0046907|intracellular transport; GO:0015031|protein transport	GO:0032588; GO:0030121; GO:0048471; GO:0005829; GO:0005654; GO:0005794; GO:0043231	trans-Golgi network membrane; AP-1 adaptor complex; perinuclear region of cytoplasm; cytosol; nucleoplasm; Golgi apparatus; intracellular membrane-bounded organelle	GO:0032588|trans-Golgi network membrane; GO:0030121|AP-1 adaptor complex; GO:0048471|perinuclear region of cytoplasm; GO:0005829|cytosol; GO:0005654|nucleoplasm; GO:0005794|Golgi apparatus; GO:0043231|intracellular membrane-bounded organelle	GO:0030276	clathrin binding	GO:0030276|clathrin binding
hsa-miR-133a-3p.1	ENSG00000154153.9	FAM134B	ENST00000399793.2	family with sequence similarity 134, member B [Source:HGNC Symbol;Acc:25964]
hsa-miR-133a-3p.1	ENSG00000119314.11	PTBP3	ENST00000374257.1	polypyrimidine tract binding protein 3 [Source:HGNC Symbol;Acc:10253]	GO:0033119; GO:0006397; GO:0043249; GO:0008380; GO:0009653; GO:0043484; GO:0045595	negative regulation of RNA splicing; mRNA processing; erythrocyte maturation; RNA splicing; anatomical structure morphogenesis; regulation of RNA splicing; regulation of cell differentiation	GO:0033119|negative regulation of RNA splicing; GO:0006397|mRNA processing; GO:0043249|erythrocyte maturation; GO:0008380|RNA splicing; GO:0009653|anatomical structure morphogenesis; GO:0043484|regulation of RNA splicing; GO:0045595|regulation of cell differentiation	GO:0005634	nucleus	GO:0005634|nucleus	GO:0003723; GO:0003729	RNA binding; mRNA binding	GO:0003723|RNA binding; GO:0003729|mRNA binding
hsa-miR-133a-3p.1	ENSG00000197872.7	FAM49A	ENST00000381323.3	family with sequence similarity 49, member A [Source:HGNC Symbol;Acc:25373]
hsa-miR-133a-3p.1	ENSG00000116977.14	LGALS8	ENST00000526589.1	lectin, galactoside-binding, soluble, 8 [Source:HGNC Symbol;Acc:6569]	GO:0098586; GO:0098792; GO:1904977	cellular response to virus; xenophagy; lymphatic endothelial cell migration	GO:0098586|cellular response to virus; GO:0098792|xenophagy; GO:1904977|lymphatic endothelial cell migration	GO:0005737; GO:0005615; GO:0016020; GO:0031410; GO:0005829	cytoplasm; extracellular space; membrane; cytoplasmic vesicle; cytosol	GO:0005737|cytoplasm; GO:0005615|extracellular space; GO:0016020|membrane; GO:0031410|cytoplasmic vesicle; GO:0005829|cytosol	GO:0005178; GO:0005515; GO:0030246	integrin binding; protein binding; carbohydrate binding	GO:0005178|integrin binding; GO:0005515|protein binding; GO:0030246|carbohydrate binding
hsa-miR-133a-3p.1	ENSG00000196776.10	CD47	ENST00000361309.5	CD47 molecule [Source:HGNC Symbol;Acc:1682]	GO:0030198; GO:0032680; GO:0045428; GO:0071349; GO:0050729; GO:0050766; GO:0032675; GO:0071346; GO:0032649; GO:0051496; GO:0071347; GO:1905450; GO:0050900; GO:0022409; GO:0007229; GO:0008284; GO:0043312; GO:0032653; GO:0034113; GO:0035696; GO:0032655; GO:0016477; GO:1904669; GO:0050870	extracellular matrix organization; regulation of tumor necrosis factor production; regulation of nitric oxide biosynthetic process; cellular response to interleukin-12; positive regulation of inflammatory response; positive regulation of phagocytosis; regulation of interleukin-6 production; cellular response to interferon-gamma; regulation of interferon-gamma production; positive regulation of st…	GO:0030198|extracellular matrix organization; GO:0032680|regulation of tumor necrosis factor production; GO:0045428|regulation of nitric oxide biosynthetic process; GO:0071349|cellular response to interleukin-12; GO:0050729|positive regulation of inflammatory response; GO:0050766|positive regulation of phagocytosis; GO:0032675|regulation of interleukin-6 production; GO:0071346|cellular response t…	GO:0070821; GO:0070062; GO:0005887; GO:0005886; GO:0009986; GO:0035579	tertiary granule membrane; extracellular exosome; integral component of plasma membrane; plasma membrane; cell surface; specific granule membrane	GO:0070821|tertiary granule membrane; GO:0070062|extracellular exosome; GO:0005887|integral component of plasma membrane; GO:0005886|plasma membrane; GO:0009986|cell surface; GO:0035579|specific granule membrane	GO:0098632; GO:0086080; GO:0005515; GO:0070053	cell-cell adhesion mediator activity; protein binding involved in heterotypic cell-cell adhesion; protein binding; thrombospondin receptor activity	GO:0098632|cell-cell adhesion mediator activity; GO:0086080|protein binding involved in heterotypic cell-cell adhesion; GO:0005515|protein binding; GO:0070053|thrombospondin receptor activity	Innate Immune System; Extracellular matrix organization; Integrin cell surface interactions; Hemostasis; Signal regulatory protein (SIRP) family interactions; Cell surface interactions at the vascular wall; ECM-receptor interaction; Immune System; Neutrophil degranulation; Cell-Cell communication	REACT:R-HSA-168249; REACT:R-HSA-1474244; REACT:R-HSA-216083; REACT:R-HSA-109582; REACT:R-HSA-391160; REACT:R-HSA-202733; KEGG:hsa04512; REACT:R-HSA-168256; REACT:R-HSA-6798695; REACT:R-HSA-1500931	Innate Immune System|REACT:R-HSA-168249; Extracellular matrix organization|REACT:R-HSA-1474244; Integrin cell surface interactions|REACT:R-HSA-216083; Hemostasis|REACT:R-HSA-109582; Signal regulatory protein (SIRP) family interactions|REACT:R-HSA-391160; Cell surface interactions at the vascular wall|REACT:R-HSA-202733; ECM-receptor interaction|KEGG:hsa04512; Immune System|REACT:R-HSA-168256; Neu…
hsa-miR-133a-3p.1	ENSG00000110025.8	SNX15	ENST00000377244.3	sorting nexin 15 [Source:HGNC Symbol;Acc:14978]	GO:0006886	intracellular protein transport	GO:0006886|intracellular protein transport	GO:0005886; GO:0016020; GO:0030659; GO:0043231; GO:0005829; GO:0005730; GO:0005769	plasma membrane; membrane; cytoplasmic vesicle membrane; intracellular membrane-bounded organelle; cytosol; nucleolus; early endosome	GO:0005886|plasma membrane; GO:0016020|membrane; GO:0030659|cytoplasmic vesicle membrane; GO:0043231|intracellular membrane-bounded organelle; GO:0005829|cytosol; GO:0005730|nucleolus; GO:0005769|early endosome	GO:0005515; GO:0035091	protein binding; phosphatidylinositol binding	GO:0005515|protein binding; GO:0035091|phosphatidylinositol binding
hsa-miR-133a-3p.1	ENSG00000169241.13	SLC50A1	ENST00000368404.4	solute carrier family 50 (sugar efflux transporter), member 1 [Source:HGNC Symbol;Acc:30657]	GO:0042946; GO:0008645; GO:0008643	glucoside transport; hexose transmembrane transport; carbohydrate transport	GO:0042946|glucoside transport; GO:0008645|hexose transmembrane transport; GO:0008643|carbohydrate transport	GO:0005794; GO:0000139; GO:0005886; GO:0012505; GO:0016021	Golgi apparatus; Golgi membrane; plasma membrane; endomembrane system; integral component of membrane	GO:0005794|Golgi apparatus; GO:0000139|Golgi membrane; GO:0005886|plasma membrane; GO:0012505|endomembrane system; GO:0016021|integral component of membrane	GO:0005515; GO:0042947; GO:0051119	protein binding; glucoside transmembrane transporter activity; sugar transmembrane transporter activity	GO:0005515|protein binding; GO:0042947|glucoside transmembrane transporter activity; GO:0051119|sugar transmembrane transporter activity	Glucose transport; Hexose transport; SLC-mediated transmembrane transport; Metabolism of carbohydrates; Transmembrane transport of small molecules; Metabolism	REACT:R-HSA-70153; REACT:R-HSA-189200; REACT:R-HSA-425407; REACT:R-HSA-71387; REACT:R-HSA-382551; REACT:R-HSA-1430728	Glucose transport|REACT:R-HSA-70153; Hexose transport|REACT:R-HSA-189200; SLC-mediated transmembrane transport|REACT:R-HSA-425407; Metabolism of carbohydrates|REACT:R-HSA-71387; Transmembrane transport of small molecules|REACT:R-HSA-382551; Metabolism|REACT:R-HSA-1430728
hsa-miR-133a-3p.1	ENSG00000172922.4	RNASEH2C	ENST00000308418.4	ribonuclease H2, subunit C [Source:HGNC Symbol;Acc:24116]	GO:0006401	RNA catabolic process	GO:0006401|RNA catabolic process	GO:0032299; GO:0005634	ribonuclease H2 complex; nucleus	GO:0032299|ribonuclease H2 complex; GO:0005634|nucleus	GO:0005515	protein binding	GO:0005515|protein binding	DNA replication	KEGG:hsa03030	DNA replication|KEGG:hsa03030
hsa-miR-133a-3p.1	ENSG00000124920.9	MYRF	ENST00000278836.5	myelin regulatory factor [Source:HGNC Symbol;Acc:1181]	GO:0045893; GO:0032286; GO:0022010; GO:0016540; GO:0048709; GO:0014003; GO:0006357; GO:0031643	positive regulation of transcription, DNA-templated; central nervous system myelin maintenance; central nervous system myelination; protein autoprocessing; oligodendrocyte differentiation; oligodendrocyte development; regulation of transcription by RNA polymerase II; positive regulation of myelination	GO:0045893|positive regulation of transcription, DNA-templated; GO:0032286|central nervous system myelin maintenance; GO:0022010|central nervous system myelination; GO:0016540|protein autoprocessing; GO:0048709|oligodendrocyte differentiation; GO:0014003|oligodendrocyte development; GO:0006357|regulation of transcription by RNA polymerase II; GO:0031643|positive regulation of myelination	GO:0005654; GO:0005829; GO:0005789; GO:0005794; GO:0016021; GO:0005634	nucleoplasm; cytosol; endoplasmic reticulum membrane; Golgi apparatus; integral component of membrane; nucleus	GO:0005654|nucleoplasm; GO:0005829|cytosol; GO:0005789|endoplasmic reticulum membrane; GO:0005794|Golgi apparatus; GO:0016021|integral component of membrane; GO:0005634|nucleus	GO:0008233; GO:0000981; GO:0003700; GO:0043565	peptidase activity; DNA-binding transcription factor activity, RNA polymerase II-specific; DNA-binding transcription factor activity; sequence-specific DNA binding	GO:0008233|peptidase activity; GO:0000981|DNA-binding transcription factor activity, RNA polymerase II-specific; GO:0003700|DNA-binding transcription factor activity; GO:0043565|sequence-specific DNA binding
hsa-miR-133a-3p.1	ENSG00000173486.8	FKBP2	ENST00000394540.3	FK506 binding protein 2, 13kDa [Source:HGNC Symbol;Acc:3718]	GO:0000413; GO:0061077	protein peptidyl-prolyl isomerization; chaperone-mediated protein folding	GO:0000413|protein peptidyl-prolyl isomerization; GO:0061077|chaperone-mediated protein folding	GO:0005783; GO:0005789	endoplasmic reticulum; endoplasmic reticulum membrane	GO:0005783|endoplasmic reticulum; GO:0005789|endoplasmic reticulum membrane	GO:0003755; GO:0005515; GO:0005528	peptidyl-prolyl cis-trans isomerase activity; protein binding; FK506 binding	GO:0003755|peptidyl-prolyl cis-trans isomerase activity; GO:0005515|protein binding; GO:0005528|FK506 binding
hsa-miR-133a-3p.1	ENSG00000011405.9	PIK3C2A	ENST00000265970.7	phosphatidylinositol-4-phosphate 3-kinase, catalytic subunit type 2 alpha [Source:HGNC Symbol;Acc:8971]	GO:0006887; GO:0007173; GO:0006661; GO:0006897; GO:0016477; GO:0048008; GO:0008286; GO:0048015; GO:0090050; GO:0048268; GO:0046854; GO:0016310; GO:0010508; GO:0014829; GO:0014065; GO:0036092; GO:0061024	exocytosis; epidermal growth factor receptor signaling pathway; phosphatidylinositol biosynthetic process; endocytosis; cell migration; platelet-derived growth factor receptor signaling pathway; insulin receptor signaling pathway; phosphatidylinositol-mediated signaling; positive regulation of cell migration involved in sprouting angiogenesis; clathrin coat assembly; phosphatidylinositol phosphat…	GO:0006887|exocytosis; GO:0007173|epidermal growth factor receptor signaling pathway; GO:0006661|phosphatidylinositol biosynthetic process; GO:0006897|endocytosis; GO:0016477|cell migration; GO:0048008|platelet-derived growth factor receptor signaling pathway; GO:0008286|insulin receptor signaling pathway; GO:0048015|phosphatidylinositol-mediated signaling; GO:0090050|positive regulation of cell …	GO:0005886; GO:0005737; GO:0005942; GO:0031982; GO:0005654; GO:0016020; GO:0030136; GO:0005802; GO:0043231; GO:0005829; GO:0070062	plasma membrane; cytoplasm; phosphatidylinositol 3-kinase complex; vesicle; nucleoplasm; membrane; clathrin-coated vesicle; trans-Golgi network; intracellular membrane-bounded organelle; cytosol; extracellular exosome	GO:0005886|plasma membrane; GO:0005737|cytoplasm; GO:0005942|phosphatidylinositol 3-kinase complex; GO:0031982|vesicle; GO:0005654|nucleoplasm; GO:0016020|membrane; GO:0030136|clathrin-coated vesicle; GO:0005802|trans-Golgi network; GO:0043231|intracellular membrane-bounded organelle; GO:0005829|cytosol; GO:0070062|extracellular exosome	GO:0035004; GO:0030276; GO:0035005; GO:0035091; GO:0016303; GO:0046934; GO:0052742; GO:0052812; GO:0005524	phosphatidylinositol 3-kinase activity; clathrin binding; 1-phosphatidylinositol-4-phosphate 3-kinase activity; phosphatidylinositol binding; 1-phosphatidylinositol-3-kinase activity; phosphatidylinositol-4,5-bisphosphate 3-kinase activity; phosphatidylinositol kinase activity; phosphatidylinositol-3,4-bisphosphate 5-kinase activity; ATP binding	GO:0035004|phosphatidylinositol 3-kinase activity; GO:0030276|clathrin binding; GO:0035005|1-phosphatidylinositol-4-phosphate 3-kinase activity; GO:0035091|phosphatidylinositol binding; GO:0016303|1-phosphatidylinositol-3-kinase activity; GO:0046934|phosphatidylinositol-4,5-bisphosphate 3-kinase activity; GO:0052742|phosphatidylinositol kinase activity; GO:0052812|phosphatidylinositol-3,4-bisphos…	Synthesis of PIPs at the Golgi membrane; trans-Golgi Network Vesicle Budding; Phospholipid metabolism; Clathrin derived vesicle budding; Vesicle-mediated transport; Synthesis of PIPs at the late endosome membrane; Metabolism; PI Metabolism; Metabolism of lipids and lipoproteins; Metabolic pathways; Synthesis of PIPs at the plasma membrane; Inositol phosphate metabolism; Phosphatidylinositol signa…	REACT:R-HSA-1660514; REACT:R-HSA-199992; REACT:R-HSA-1483257; REACT:R-HSA-421837; REACT:R-HSA-5653656; REACT:R-HSA-1660517; REACT:R-HSA-1430728; REACT:R-HSA-1483255; REACT:R-HSA-556833; KEGG:hsa01100; REACT:R-HSA-1660499; KEGG:hsa00562; KEGG:hsa04070; REACT:R-HSA-199991; REACT:R-HSA-8856828; REACT:R-HSA-1660516; REACT:R-HSA-432722	Synthesis of PIPs at the Golgi membrane|REACT:R-HSA-1660514; trans-Golgi Network Vesicle Budding|REACT:R-HSA-199992; Phospholipid metabolism|REACT:R-HSA-1483257; Clathrin derived vesicle budding|REACT:R-HSA-421837; Vesicle-mediated transport|REACT:R-HSA-5653656; Synthesis of PIPs at the late endosome membrane|REACT:R-HSA-1660517; Metabolism|REACT:R-HSA-1430728; PI Metabolism|REACT:R-HSA-1483255; …
hsa-miR-133a-3p.1	ENSG00000116544.7	DLGAP3	ENST00000373347.1	discs, large (Drosophila) homolog-associated protein 3 [Source:HGNC Symbol;Acc:30368]	GO:0099563; GO:0098962; GO:0023052	modification of synaptic structure; regulation of postsynaptic neurotransmitter receptor activity; signaling	GO:0099563|modification of synaptic structure; GO:0098962|regulation of postsynaptic neurotransmitter receptor activity; GO:0023052|signaling	GO:0099572; GO:0098981; GO:0005886; GO:0014069; GO:0098978; GO:0031594	postsynaptic specialization; cholinergic synapse; plasma membrane; postsynaptic density; glutamatergic synapse; neuromuscular junction	GO:0099572|postsynaptic specialization; GO:0098981|cholinergic synapse; GO:0005886|plasma membrane; GO:0014069|postsynaptic density; GO:0098978|glutamatergic synapse; GO:0031594|neuromuscular junction	GO:0001540; GO:0060090; GO:0005515	amyloid-beta binding; molecular adaptor activity; protein binding	GO:0001540|amyloid-beta binding; GO:0060090|molecular adaptor activity; GO:0005515|protein binding	Protein-protein interactions at synapses; Neuronal System; Interactions of neurexins and neuroligins at synapses	REACT:R-HSA-6794362; REACT:R-HSA-112316; REACT:R-HSA-6794361	Protein-protein interactions at synapses|REACT:R-HSA-6794362; Neuronal System|REACT:R-HSA-112316; Interactions of neurexins and neuroligins at synapses|REACT:R-HSA-6794361
hsa-miR-133a-3p.1	ENSG00000141985.5	SH3GL1	ENST00000269886.3	SH3-domain GRB2-like 1 [Source:HGNC Symbol;Acc:10830]	GO:0016191; GO:0007165; GO:0007417; GO:0098815; GO:1900244	synaptic vesicle uncoating; signal transduction; central nervous system development; modulation of excitatory postsynaptic potential; positive regulation of synaptic vesicle endocytosis	GO:0016191|synaptic vesicle uncoating; GO:0007165|signal transduction; GO:0007417|central nervous system development; GO:0098815|modulation of excitatory postsynaptic potential; GO:1900244|positive regulation of synaptic vesicle endocytosis	GO:0098686; GO:0098685; GO:0098978; GO:0042995; GO:0005829; GO:0002102; GO:0098793; GO:0031901; GO:0005737; GO:0099092	hippocampal mossy fiber to CA3 synapse; Schaffer collateral - CA1 synapse; glutamatergic synapse; cell projection; cytosol; podosome; presynapse; early endosome membrane; cytoplasm; postsynaptic density, intracellular component	GO:0098686|hippocampal mossy fiber to CA3 synapse; GO:0098685|Schaffer collateral - CA1 synapse; GO:0098978|glutamatergic synapse; GO:0042995|cell projection; GO:0005829|cytosol; GO:0002102|podosome; GO:0098793|presynapse; GO:0031901|early endosome membrane; GO:0005737|cytoplasm; GO:0099092|postsynaptic density, intracellular component	GO:0042802; GO:0019902; GO:0051020; GO:0031697; GO:0008289; GO:0005515; GO:0017124; GO:0044325; GO:0045296; GO:0008022	identical protein binding; phosphatase binding; GTPase binding; beta-1 adrenergic receptor binding; lipid binding; protein binding; SH3 domain binding; ion channel binding; cadherin binding; protein C-terminus binding	GO:0042802|identical protein binding; GO:0019902|phosphatase binding; GO:0051020|GTPase binding; GO:0031697|beta-1 adrenergic receptor binding; GO:0008289|lipid binding; GO:0005515|protein binding; GO:0017124|SH3 domain binding; GO:0044325|ion channel binding; GO:0045296|cadherin binding; GO:0008022|protein C-terminus binding	Disease; Signal Transduction; Vesicle-mediated transport; Infectious disease; Cargo recognition for clathrin-mediated endocytosis; Listeria monocytogenes entry into host cells; InlB-mediated entry of Listeria monocytogenes into host cell; Signaling by EGFR; Endocytosis; Signaling by MET; Membrane Trafficking; Clathrin-mediated endocytosis; Negative regulation of MET activity; EGFR downregulation	REACT:R-HSA-1643685; REACT:R-HSA-162582; REACT:R-HSA-5653656; REACT:R-HSA-5663205; REACT:R-HSA-8856825; REACT:R-HSA-8876384; REACT:R-HSA-8875360; REACT:R-HSA-177929; KEGG:hsa04144; REACT:R-HSA-6806834; REACT:R-HSA-199991; REACT:R-HSA-8856828; REACT:R-HSA-6807004; REACT:R-HSA-182971	Disease|REACT:R-HSA-1643685; Signal Transduction|REACT:R-HSA-162582; Vesicle-mediated transport|REACT:R-HSA-5653656; Infectious disease|REACT:R-HSA-5663205; Cargo recognition for clathrin-mediated endocytosis|REACT:R-HSA-8856825; Listeria monocytogenes entry into host cells|REACT:R-HSA-8876384; InlB-mediated entry of Listeria monocytogenes into host cell|REACT:R-HSA-8875360; Signaling by EGFR|REA…
hsa-miR-133a-3p.1	ENSG00000119396.6	RAB14	ENST00000373840.4	RAB14, member RAS oncogene family [Source:HGNC Symbol;Acc:16524]	GO:0032880; GO:0006886; GO:0032456; GO:0090387; GO:0045995; GO:0090382; GO:0008543; GO:0046907; GO:0006661; GO:0043312; GO:0006895; GO:0042742; GO:0016192	regulation of protein localization; intracellular protein transport; endocytic recycling; phagolysosome assembly involved in apoptotic cell clearance; regulation of embryonic development; phagosome maturation; fibroblast growth factor receptor signaling pathway; intracellular transport; phosphatidylinositol biosynthetic process; neutrophil degranulation; Golgi to endosome transport; defense respo…	GO:0032880|regulation of protein localization; GO:0006886|intracellular protein transport; GO:0032456|endocytic recycling; GO:0090387|phagolysosome assembly involved in apoptotic cell clearance; GO:0045995|regulation of embryonic development; GO:0090382|phagosome maturation; GO:0008543|fibroblast growth factor receptor signaling pathway; GO:0046907|intracellular transport; GO:0006661|phosphatidyl…	GO:0055037; GO:0045335; GO:0043231; GO:0005829; GO:0070062; GO:0030140; GO:0031901; GO:0005795; GO:0005764; GO:0005886; GO:0055038; GO:0005929; GO:0005791; GO:0005770; GO:0048471; GO:0070821; GO:0000139; GO:0005802; GO:0005765; GO:0042175; GO:0005769; GO:0012505	recycling endosome; phagocytic vesicle; intracellular membrane-bounded organelle; cytosol; extracellular exosome; trans-Golgi network transport vesicle; early endosome membrane; Golgi stack; lysosome; plasma membrane; recycling endosome membrane; cilium; rough endoplasmic reticulum; late endosome; perinuclear region of cytoplasm; tertiary granule membrane; Golgi membrane; trans-Golgi network; lys…	GO:0055037|recycling endosome; GO:0045335|phagocytic vesicle; GO:0043231|intracellular membrane-bounded organelle; GO:0005829|cytosol; GO:0070062|extracellular exosome; GO:0030140|trans-Golgi network transport vesicle; GO:0031901|early endosome membrane; GO:0005795|Golgi stack; GO:0005764|lysosome; GO:0005886|plasma membrane; GO:0055038|recycling endosome membrane; GO:0005929|cilium; GO:0005791|r…	GO:0003924; GO:0005525; GO:0005515; GO:0031489; GO:0019003	GTPase activity; GTP binding; protein binding; myosin V binding; GDP binding	GO:0003924|GTPase activity; GO:0005525|GTP binding; GO:0005515|protein binding; GO:0031489|myosin V binding; GO:0019003|GDP binding	RAB GEFs exchange GTP for GDP on RABs; Innate Immune System; Translocation of GLUT4 to the plasma membrane; Synthesis of PIPs at the plasma membrane; Membrane Trafficking; Neutrophil degranulation; Post-translational protein modification; RAB geranylgeranylation; Metabolism; PI Metabolism; AMPK signaling pathway; Metabolism of lipids and lipoproteins; Metabolism of proteins; Phospholipid metaboli…	REACT:R-HSA-8876198; REACT:R-HSA-168249; REACT:R-HSA-1445148; REACT:R-HSA-1660499; REACT:R-HSA-199991; REACT:R-HSA-6798695; REACT:R-HSA-597592; REACT:R-HSA-8873719; REACT:R-HSA-1430728; REACT:R-HSA-1483255; KEGG:hsa04152; REACT:R-HSA-556833; REACT:R-HSA-392499; REACT:R-HSA-1483257; REACT:R-HSA-168256; REACT:R-HSA-5653656	RAB GEFs exchange GTP for GDP on RABs|REACT:R-HSA-8876198; Innate Immune System|REACT:R-HSA-168249; Translocation of GLUT4 to the plasma membrane|REACT:R-HSA-1445148; Synthesis of PIPs at the plasma membrane|REACT:R-HSA-1660499; Membrane Trafficking|REACT:R-HSA-199991; Neutrophil degranulation|REACT:R-HSA-6798695; Post-translational protein modification|REACT:R-HSA-597592; RAB geranylgeranylation…
hsa-miR-133a-3p.1	ENSG00000107099.11	DOCK8	ENST00000432829.2	dedicator of cytokinesis 8 [Source:HGNC Symbol;Acc:19191]	GO:2000406; GO:0036336; GO:0001771; GO:0007264; GO:0070233; GO:1903905; GO:0043547; GO:0061485; GO:1990869	positive regulation of T cell migration; dendritic cell migration; immunological synapse formation; small GTPase mediated signal transduction; negative regulation of T cell apoptotic process; positive regulation of establishment of T cell polarity; positive regulation of GTPase activity; memory T cell proliferation; cellular response to chemokine	GO:2000406|positive regulation of T cell migration; GO:0036336|dendritic cell migration; GO:0001771|immunological synapse formation; GO:0007264|small GTPase mediated signal transduction; GO:0070233|negative regulation of T cell apoptotic process; GO:1903905|positive regulation of establishment of T cell polarity; GO:0043547|positive regulation of GTPase activity; GO:0061485|memory T cell prolifer…	GO:0005737; GO:0031258; GO:0016020; GO:0031256	cytoplasm; lamellipodium membrane; membrane; leading edge membrane	GO:0005737|cytoplasm; GO:0031258|lamellipodium membrane; GO:0016020|membrane; GO:0031256|leading edge membrane	GO:0005515; GO:0005085	protein binding; guanyl-nucleotide exchange factor activity	GO:0005515|protein binding; GO:0005085|guanyl-nucleotide exchange factor activity	Factors involved in megakaryocyte development and platelet production; Hemostasis	REACT:R-HSA-983231; REACT:R-HSA-109582	Factors involved in megakaryocyte development and platelet production|REACT:R-HSA-983231; Hemostasis|REACT:R-HSA-109582
hsa-miR-133a-3p.1	ENSG00000167772.7	ANGPTL4	ENST00000301455.2	angiopoietin-like 4 [Source:HGNC Symbol;Acc:16039]	GO:0001525; GO:0045766; GO:0006629; GO:0001666; GO:0019222; GO:0051005; GO:0043335; GO:2000352; GO:0070328; GO:0043066	angiogenesis; positive regulation of angiogenesis; lipid metabolic process; response to hypoxia; regulation of metabolic process; negative regulation of lipoprotein lipase activity; protein unfolding; negative regulation of endothelial cell apoptotic process; triglyceride homeostasis; negative regulation of apoptotic process	GO:0001525|angiogenesis; GO:0045766|positive regulation of angiogenesis; GO:0006629|lipid metabolic process; GO:0001666|response to hypoxia; GO:0019222|regulation of metabolic process; GO:0051005|negative regulation of lipoprotein lipase activity; GO:0043335|protein unfolding; GO:2000352|negative regulation of endothelial cell apoptotic process; GO:0070328|triglyceride homeostasis; GO:0043066|neg…	GO:0005615; GO:0005576; GO:0062023; GO:0072562	extracellular space; extracellular region; collagen-containing extracellular matrix; blood microparticle	GO:0005615|extracellular space; GO:0005576|extracellular region; GO:0062023|collagen-containing extracellular matrix; GO:0072562|blood microparticle	GO:0005102; GO:0005515; GO:0042802; GO:0004857	signaling receptor binding; protein binding; identical protein binding; enzyme inhibitor activity	GO:0005102|signaling receptor binding; GO:0005515|protein binding; GO:0042802|identical protein binding; GO:0004857|enzyme inhibitor activity	PPARA activates gene expression; Lipid digestion, mobilization, and transport; Fatty acid, triacylglycerol, and ketone body metabolism; Developmental Biology; Regulation of lipid metabolism by Peroxisome proliferator-activated receptor alpha (PPARalpha); Metabolism; PPAR signaling pathway; Metabolism of lipids and lipoproteins; Transcriptional regulation of white adipocyte differentiation; Chylom…	REACT:R-HSA-1989781; REACT:R-HSA-73923; REACT:R-HSA-535734; REACT:R-HSA-1266738; REACT:R-HSA-400206; REACT:R-HSA-1430728; KEGG:hsa03320; REACT:R-HSA-556833; REACT:R-HSA-381340; REACT:R-HSA-174800; REACT:R-HSA-174824	PPARA activates gene expression|REACT:R-HSA-1989781; Lipid digestion, mobilization, and transport|REACT:R-HSA-73923; Fatty acid, triacylglycerol, and ketone body metabolism|REACT:R-HSA-535734; Developmental Biology|REACT:R-HSA-1266738; Regulation of lipid metabolism by Peroxisome proliferator-activated receptor alpha (PPARalpha)|REACT:R-HSA-400206; Metabolism|REACT:R-HSA-1430728; PPAR signaling p…
hsa-miR-133a-3p.1	ENSG00000124766.4	SOX4	ENST00000244745.1	SRY (sex determining region Y)-box 4 [Source:HGNC Symbol;Acc:11200]	GO:0003215; GO:0021510; GO:2000761; GO:0035019; GO:0001501; GO:0045893; GO:0008285; GO:0032024; GO:0014009; GO:0021522; GO:0071333; GO:0050821; GO:0009653; GO:0061484; GO:0048485; GO:0008284; GO:0031018; GO:0043065; GO:0035910; GO:0060993; GO:0006355; GO:0003211; GO:0002328; GO:0003183; GO:0021782; GO:0060412; GO:0042769; GO:0060548; GO:0060174; GO:0060563; GO:0030217; GO:0045588; GO:0030154; GO:…	cardiac right ventricle morphogenesis; spinal cord development; positive regulation of N-terminal peptidyl-lysine acetylation; somatic stem cell population maintenance; skeletal system development; positive regulation of transcription, DNA-templated; negative regulation of cell population proliferation; positive regulation of insulin secretion; glial cell proliferation; spinal cord motor neuron d…	GO:0003215|cardiac right ventricle morphogenesis; GO:0021510|spinal cord development; GO:2000761|positive regulation of N-terminal peptidyl-lysine acetylation; GO:0035019|somatic stem cell population maintenance; GO:0001501|skeletal system development; GO:0045893|positive regulation of transcription, DNA-templated; GO:0008285|negative regulation of cell population proliferation; GO:0032024|positi…	GO:0005634; GO:0005739; GO:0005737; GO:0000785; GO:0005667; GO:0005654	nucleus; mitochondrion; cytoplasm; chromatin; transcription regulator complex; nucleoplasm	GO:0005634|nucleus; GO:0005739|mitochondrion; GO:0005737|cytoplasm; GO:0000785|chromatin; GO:0005667|transcription regulator complex; GO:0005654|nucleoplasm	GO:0000976; GO:1990837; GO:0000981; GO:0005515; GO:0000978; GO:0003700; GO:0035198; GO:0001228	transcription cis-regulatory region binding; sequence-specific double-stranded DNA binding; DNA-binding transcription factor activity, RNA polymerase II-specific; protein binding; RNA polymerase II cis-regulatory region sequence-specific DNA binding; DNA-binding transcription factor activity; miRNA binding; DNA-binding transcription activator activity, RNA polymerase II-specific	GO:0000976|transcription cis-regulatory region binding; GO:1990837|sequence-specific double-stranded DNA binding; GO:0000981|DNA-binding transcription factor activity, RNA polymerase II-specific; GO:0005515|protein binding; GO:0000978|RNA polymerase II cis-regulatory region sequence-specific DNA binding; GO:0003700|DNA-binding transcription factor activity; GO:0035198|miRNA binding; GO:0001228|DN…	TCF dependent signaling in response to WNT; Signaling by Wnt; Deactivation of the beta-catenin transactivating complex; Signal Transduction; MicroRNAs in cancer	REACT:R-HSA-201681; REACT:R-HSA-195721; REACT:R-HSA-3769402; REACT:R-HSA-162582; KEGG:hsa05206	TCF dependent signaling in response to WNT|REACT:R-HSA-201681; Signaling by Wnt|REACT:R-HSA-195721; Deactivation of the beta-catenin transactivating complex|REACT:R-HSA-3769402; Signal Transduction|REACT:R-HSA-162582; MicroRNAs in cancer|KEGG:hsa05206
hsa-miR-133a-3p.1	ENSG00000100380.8	ST13	ENST00000216218.3	suppression of tumorigenicity 13 (colon carcinoma) (Hsp70 interacting protein) [Source:HGNC Symbol;Acc:11343]	GO:0006457; GO:0065003; GO:0061084; GO:0009617; GO:0051085	protein folding; protein-containing complex assembly; negative regulation of protein refolding; response to bacterium; chaperone cofactor-dependent protein refolding	GO:0006457|protein folding; GO:0065003|protein-containing complex assembly; GO:0061084|negative regulation of protein refolding; GO:0009617|response to bacterium; GO:0051085|chaperone cofactor-dependent protein refolding	GO:0005737; GO:0032991; GO:0005829; GO:0070062	cytoplasm; protein-containing complex; cytosol; extracellular exosome	GO:0005737|cytoplasm; GO:0032991|protein-containing complex; GO:0005829|cytosol; GO:0070062|extracellular exosome	GO:0051082; GO:0044877; GO:0005515; GO:0019904; GO:0032564; GO:0051087; GO:0046983; GO:0030544; GO:0042802; GO:0030674; GO:0031072	unfolded protein binding; protein-containing complex binding; protein binding; protein domain specific binding; dATP binding; chaperone binding; protein dimerization activity; Hsp70 protein binding; identical protein binding; protein-macromolecule adaptor activity; heat shock protein binding	GO:0051082|unfolded protein binding; GO:0044877|protein-containing complex binding; GO:0005515|protein binding; GO:0019904|protein domain specific binding; GO:0032564|dATP binding; GO:0051087|chaperone binding; GO:0046983|protein dimerization activity; GO:0030544|Hsp70 protein binding; GO:0042802|identical protein binding; GO:0030674|protein-macromolecule adaptor activity; GO:0031072|heat shock p…	Cellular response to heat stress; Regulation of HSF1-mediated heat shock response; Cellular responses to stress	REACT:R-HSA-3371556; REACT:R-HSA-3371453; REACT:R-HSA-2262752	Cellular response to heat stress|REACT:R-HSA-3371556; Regulation of HSF1-mediated heat shock response|REACT:R-HSA-3371453; Cellular responses to stress|REACT:R-HSA-2262752
hsa-miR-133a-3p.1	ENSG00000183808.7	RBM12B	ENST00000399300.2	RNA binding motif protein 12B [Source:HGNC Symbol;Acc:32310]	GO:0043484	regulation of RNA splicing	GO:0043484|regulation of RNA splicing	GO:1990904; GO:0005654	ribonucleoprotein complex; nucleoplasm	GO:1990904|ribonucleoprotein complex; GO:0005654|nucleoplasm	GO:0003723; GO:0005515	RNA binding; protein binding	GO:0003723|RNA binding; GO:0005515|protein binding
hsa-miR-133a-3p.1	ENSG00000108797.7	CNTNAP1	ENST00000264638.4	contactin associated protein 1 [Source:HGNC Symbol;Acc:8011]	GO:0019227; GO:0050885; GO:0007155; GO:0002175; GO:0007010; GO:0022011; GO:0030913; GO:0050884; GO:0048812; GO:0022010; GO:0071205; GO:0007165	neuronal action potential propagation; neuromuscular process controlling balance; cell adhesion; protein localization to paranode region of axon; cytoskeleton organization; myelination in peripheral nervous system; paranodal junction assembly; neuromuscular process controlling posture; neuron projection morphogenesis; central nervous system myelination; protein localization to juxtaparanode regio…	GO:0019227|neuronal action potential propagation; GO:0050885|neuromuscular process controlling balance; GO:0007155|cell adhesion; GO:0002175|protein localization to paranode region of axon; GO:0007010|cytoskeleton organization; GO:0022011|myelination in peripheral nervous system; GO:0030913|paranodal junction assembly; GO:0050884|neuromuscular process controlling posture; GO:0048812|neuron projec…	GO:0005887; GO:0048787; GO:0016021; GO:0033270; GO:0033010	integral component of plasma membrane; presynaptic active zone membrane; integral component of membrane; paranode region of axon; paranodal junction	GO:0005887|integral component of plasma membrane; GO:0048787|presynaptic active zone membrane; GO:0016021|integral component of membrane; GO:0033270|paranode region of axon; GO:0033010|paranodal junction	GO:0038023; GO:0005515; GO:0017124	signaling receptor activity; protein binding; SH3 domain binding	GO:0038023|signaling receptor activity; GO:0005515|protein binding; GO:0017124|SH3 domain binding	Cell adhesion molecules (CAMs); Developmental Biology; Neurofascin interactions; Axon guidance; L1CAM interactions	KEGG:hsa04514; REACT:R-HSA-1266738; REACT:R-HSA-447043; REACT:R-HSA-422475; REACT:R-HSA-373760	Cell adhesion molecules (CAMs)|KEGG:hsa04514; Developmental Biology|REACT:R-HSA-1266738; Neurofascin interactions|REACT:R-HSA-447043; Axon guidance|REACT:R-HSA-422475; L1CAM interactions|REACT:R-HSA-373760
hsa-miR-133a-3p.1	ENSG00000107036.7	KIAA1432	ENST00000414202.2	KIAA1432 [Source:HGNC Symbol;Acc:17686]
hsa-miR-133a-3p.1	ENSG00000165280.11	VCP	ENST00000358901.6	valosin containing protein [Source:HGNC Symbol;Acc:12666]	GO:0106300; GO:0035617; GO:0006974; GO:0070987; GO:0051228; GO:1903843; GO:0016236; GO:0097352; GO:0006888; GO:0046034; GO:0006919; GO:0042981; GO:0030968; GO:0090263; GO:1903862; GO:0006457; GO:1903715; GO:2000158; GO:0043312; GO:0071712; GO:0070842; GO:0045184; GO:0032436; GO:0031334; GO:0006914; GO:0010498; GO:0006734; GO:0030433; GO:0036503; GO:0043161; GO:1903006; GO:0019985; GO:1905634; GO:…	protein-DNA covalent cross-linking repair; stress granule disassembly; cellular response to DNA damage stimulus; error-free translesion synthesis; mitotic spindle disassembly; cellular response to arsenite ion; macroautophagy; autophagosome maturation; endoplasmic reticulum to Golgi vesicle-mediated transport; ATP metabolic process; activation of cysteine-type endopeptidase activity involved in a…	GO:0106300|protein-DNA covalent cross-linking repair; GO:0035617|stress granule disassembly; GO:0006974|cellular response to DNA damage stimulus; GO:0070987|error-free translesion synthesis; GO:0051228|mitotic spindle disassembly; GO:1903843|cellular response to arsenite ion; GO:0016236|macroautophagy; GO:0097352|autophagosome maturation; GO:0006888|endoplasmic reticulum to Golgi vesicle-mediated…	GO:0034098; GO:0005789; GO:1990730; GO:0048471; GO:1904813; GO:1904949; GO:0005737; GO:0005783; GO:0032991; GO:0036513; GO:0005829; GO:0070062; GO:0034774; GO:0043231; GO:0005811; GO:0098978; GO:0035861; GO:0010494; GO:0005654; GO:0000502; GO:0035578; GO:0005576; GO:0005634	VCP-NPL4-UFD1 AAA ATPase complex; endoplasmic reticulum membrane; VCP-NSFL1C complex; perinuclear region of cytoplasm; ficolin-1-rich granule lumen; ATPase complex; cytoplasm; endoplasmic reticulum; protein-containing complex; Derlin-1 retrotranslocation complex; cytosol; extracellular exosome; secretory granule lumen; intracellular membrane-bounded organelle; lipid droplet; glutamatergic synapse…	GO:0034098|VCP-NPL4-UFD1 AAA ATPase complex; GO:0005789|endoplasmic reticulum membrane; GO:1990730|VCP-NSFL1C complex; GO:0048471|perinuclear region of cytoplasm; GO:1904813|ficolin-1-rich granule lumen; GO:1904949|ATPase complex; GO:0005737|cytoplasm; GO:0005783|endoplasmic reticulum; GO:0032991|protein-containing complex; GO:0036513|Derlin-1 retrotranslocation complex; GO:0005829|cytosol; GO:00…	GO:0042288; GO:0005515; GO:0035800; GO:0044389; GO:0031625; GO:0019903; GO:0036435; GO:0016887; GO:0008289; GO:0019904; GO:0003723; GO:0031593; GO:1904288; GO:1990381; GO:0140603; GO:0005524; GO:0042802; GO:0043531	MHC class I protein binding; protein binding; deubiquitinase activator activity; ubiquitin-like protein ligase binding; ubiquitin protein ligase binding; protein phosphatase binding; K48-linked polyubiquitin modification-dependent protein binding; ATPase; lipid binding; protein domain specific binding; RNA binding; polyubiquitin modification-dependent protein binding; BAT3 complex binding; ubiqui…	GO:0042288|MHC class I protein binding; GO:0005515|protein binding; GO:0035800|deubiquitinase activator activity; GO:0044389|ubiquitin-like protein ligase binding; GO:0031625|ubiquitin protein ligase binding; GO:0019903|protein phosphatase binding; GO:0036435|K48-linked polyubiquitin modification-dependent protein binding; GO:0016887|ATPase; GO:0008289|lipid binding; GO:0019904|protein domain spe…	Immune System; Deubiquitination; Disease; Josephin domain DUBs; Hh mutants that don't undergo autocatalytic processing are degraded by ERAD; HSF1 activation; Metabolism of proteins; Defective CFTR causes cystic fibrosis; Disorders of transmembrane transporters; Cellular responses to stress; N-glycan trimming in the ER and Calnexin/Calreticulin cycle; Signaling by Hedgehog; HRD1/SEL1 ERAD complex;…	REACT:R-HSA-168256; REACT:R-HSA-5688426; REACT:R-HSA-1643685; REACT:R-HSA-5689877; REACT:R-HSA-5362768; REACT:R-HSA-3371511; REACT:R-HSA-392499; REACT:R-HSA-5678895; REACT:R-HSA-5619115; REACT:R-HSA-2262752; REACT:R-HSA-532668; REACT:R-HSA-5358351; KEGG:hsa_M00403; REACT:R-HSA-5663202; KEGG:hsa05134; REACT:R-HSA-3371556; REACT:R-HSA-8876725; REACT:R-HSA-5387390; REACT:R-HSA-110320; REACT:R-HSA-38…	Immune System|REACT:R-HSA-168256; Deubiquitination|REACT:R-HSA-5688426; Disease|REACT:R-HSA-1643685; Josephin domain DUBs|REACT:R-HSA-5689877; Hh mutants that don't undergo autocatalytic processing are degraded by ERAD|REACT:R-HSA-5362768; HSF1 activation|REACT:R-HSA-3371511; Metabolism of proteins|REACT:R-HSA-392499; Defective CFTR causes cystic fibrosis|REACT:R-HSA-5678895; Disorders of transme…
hsa-miR-133a-3p.1	ENSG00000008130.11	NADK	ENST00000341426.5	NAD kinase [Source:HGNC Symbol;Acc:29831]	GO:0035774; GO:0006741; GO:0016310; GO:0019674; GO:0046034	positive regulation of insulin secretion involved in cellular response to glucose stimulus; NADP biosynthetic process; phosphorylation; NAD metabolic process; ATP metabolic process	GO:0035774|positive regulation of insulin secretion involved in cellular response to glucose stimulus; GO:0006741|NADP biosynthetic process; GO:0016310|phosphorylation; GO:0019674|NAD metabolic process; GO:0046034|ATP metabolic process	GO:0005829	cytosol	GO:0005829|cytosol	GO:0005515; GO:0046872; GO:0005524; GO:0003951	protein binding; metal ion binding; ATP binding; NAD+ kinase activity	GO:0005515|protein binding; GO:0046872|metal ion binding; GO:0005524|ATP binding; GO:0003951|NAD+ kinase activity	Metabolism of water-soluble vitamins and cofactors; Nicotinate metabolism; Metabolism of vitamins and cofactors; Nicotinate and nicotinamide metabolism; Metabolism; Metabolic pathways	REACT:R-HSA-196849; REACT:R-HSA-196807; REACT:R-HSA-196854; KEGG:hsa00760; REACT:R-HSA-1430728; KEGG:hsa01100	Metabolism of water-soluble vitamins and cofactors|REACT:R-HSA-196849; Nicotinate metabolism|REACT:R-HSA-196807; Metabolism of vitamins and cofactors|REACT:R-HSA-196854; Nicotinate and nicotinamide metabolism|KEGG:hsa00760; Metabolism|REACT:R-HSA-1430728; Metabolic pathways|KEGG:hsa01100
hsa-miR-133a-3p.1	ENSG00000135482.2	ZC3H10	ENST00000257940.2	zinc finger CCCH-type containing 10 [Source:HGNC Symbol;Acc:25893]	GO:0010608; GO:0000381; GO:1903799	posttranscriptional regulation of gene expression; regulation of alternative mRNA splicing, via spliceosome; negative regulation of production of miRNAs involved in gene silencing by miRNA	GO:0010608|posttranscriptional regulation of gene expression; GO:0000381|regulation of alternative mRNA splicing, via spliceosome; GO:1903799|negative regulation of production of miRNAs involved in gene silencing by miRNA	GO:0005654; GO:0005737	nucleoplasm; cytoplasm	GO:0005654|nucleoplasm; GO:0005737|cytoplasm	GO:0046872; GO:0005515; GO:0035198; GO:0003723	metal ion binding; protein binding; miRNA binding; RNA binding	GO:0046872|metal ion binding; GO:0005515|protein binding; GO:0035198|miRNA binding; GO:0003723|RNA binding
hsa-miR-133a-3p.1	ENSG00000148832.10	PAOX	ENST00000368539.4	polyamine oxidase (exo-N4-amino) [Source:HGNC Symbol;Acc:20837]	GO:0046203; GO:1901307; GO:0006596; GO:0009446; GO:0009447; GO:0046208; GO:0008104; GO:0006805	spermidine catabolic process; positive regulation of spermidine biosynthetic process; polyamine biosynthetic process; putrescine biosynthetic process; putrescine catabolic process; spermine catabolic process; protein localization; xenobiotic metabolic process	GO:0046203|spermidine catabolic process; GO:1901307|positive regulation of spermidine biosynthetic process; GO:0006596|polyamine biosynthetic process; GO:0009446|putrescine biosynthetic process; GO:0009447|putrescine catabolic process; GO:0046208|spermine catabolic process; GO:0008104|protein localization; GO:0006805|xenobiotic metabolic process	GO:0005782; GO:0005829	peroxisomal matrix; cytosol	GO:0005782|peroxisomal matrix; GO:0005829|cytosol	GO:0052899; GO:0052904; GO:0052903; GO:0016491; GO:0052901; GO:0052902; GO:0046592	N(1),N(12)-diacetylspermine:oxygen oxidoreductase (3-acetamidopropanal-forming) activity; N1-acetylspermidine:oxygen oxidoreductase (3-acetamidopropanal-forming) activity; N1-acetylspermine:oxygen oxidoreductase (3-acetamidopropanal-forming) activity; oxidoreductase activity; spermine:oxygen oxidoreductase (spermidine-forming) activity; spermidine:oxygen oxidoreductase (3-aminopropanal-forming) a…	GO:0052899|N(1),N(12)-diacetylspermine:oxygen oxidoreductase (3-acetamidopropanal-forming) activity; GO:0052904|N1-acetylspermidine:oxygen oxidoreductase (3-acetamidopropanal-forming) activity; GO:0052903|N1-acetylspermine:oxygen oxidoreductase (3-acetamidopropanal-forming) activity; GO:0016491|oxidoreductase activity; GO:0052901|spermine:oxygen oxidoreductase (spermidine-forming) activity; GO:00…	Metabolism of polyamines; Amine Oxidase reactions; Peroxisome; Phase 1 - Functionalization of compounds; Biological oxidations; Interconversion of polyamines; Metabolism of amino acids and derivatives; Metabolism; PAOs oxidise polyamines to amines	REACT:R-HSA-351202; REACT:R-HSA-140179; KEGG:hsa04146; REACT:R-HSA-211945; REACT:R-HSA-211859; REACT:R-HSA-351200; REACT:R-HSA-71291; REACT:R-HSA-1430728; REACT:R-HSA-141334	Metabolism of polyamines|REACT:R-HSA-351202; Amine Oxidase reactions|REACT:R-HSA-140179; Peroxisome|KEGG:hsa04146; Phase 1 - Functionalization of compounds|REACT:R-HSA-211945; Biological oxidations|REACT:R-HSA-211859; Interconversion of polyamines|REACT:R-HSA-351200; Metabolism of amino acids and derivatives|REACT:R-HSA-71291; Metabolism|REACT:R-HSA-1430728; PAOs oxidise polyamines to amines|REAC…
hsa-miR-133a-3p.1	ENSG00000112531.12	QKI	ENST00000392127.2	QKI, KH domain containing, RNA binding [Source:HGNC Symbol;Acc:21100]	GO:0008380; GO:0007286; GO:0048024; GO:0006417; GO:0042759; GO:0051028; GO:0006397; GO:0042692; GO:0042552; GO:0001570; GO:0010628	RNA splicing; spermatid development; regulation of mRNA splicing, via spliceosome; regulation of translation; long-chain fatty acid biosynthetic process; mRNA transport; mRNA processing; muscle cell differentiation; myelination; vasculogenesis; positive regulation of gene expression	GO:0008380|RNA splicing; GO:0007286|spermatid development; GO:0048024|regulation of mRNA splicing, via spliceosome; GO:0006417|regulation of translation; GO:0042759|long-chain fatty acid biosynthetic process; GO:0051028|mRNA transport; GO:0006397|mRNA processing; GO:0042692|muscle cell differentiation; GO:0042552|myelination; GO:0001570|vasculogenesis; GO:0010628|positive regulation of gene expre…	GO:0005737; GO:0005634; GO:0045202	cytoplasm; nucleus; synapse	GO:0005737|cytoplasm; GO:0005634|nucleus; GO:0045202|synapse	GO:0017124; GO:0005515; GO:0003723; GO:0003729	SH3 domain binding; protein binding; RNA binding; mRNA binding	GO:0017124|SH3 domain binding; GO:0005515|protein binding; GO:0003723|RNA binding; GO:0003729|mRNA binding	Signaling by BRAF and RAF fusions; Disease; Diseases of signal transduction; Oncogenic MAPK signaling	REACT:R-HSA-6802952; REACT:R-HSA-1643685; REACT:R-HSA-5663202; REACT:R-HSA-6802957	Signaling by BRAF and RAF fusions|REACT:R-HSA-6802952; Disease|REACT:R-HSA-1643685; Diseases of signal transduction|REACT:R-HSA-5663202; Oncogenic MAPK signaling|REACT:R-HSA-6802957
hsa-miR-133a-3p.1	ENSG00000155304.4	HSPA13	ENST00000285667.3	heat shock protein 70kDa family, member 13 [Source:HGNC Symbol;Acc:11375]	GO:0034620; GO:0051085; GO:0042026	cellular response to unfolded protein; chaperone cofactor-dependent protein refolding; protein refolding	GO:0034620|cellular response to unfolded protein; GO:0051085|chaperone cofactor-dependent protein refolding; GO:0042026|protein refolding	GO:0070062; GO:0005737; GO:0005783; GO:0043231; GO:0005739	extracellular exosome; cytoplasm; endoplasmic reticulum; intracellular membrane-bounded organelle; mitochondrion	GO:0070062|extracellular exosome; GO:0005737|cytoplasm; GO:0005783|endoplasmic reticulum; GO:0043231|intracellular membrane-bounded organelle; GO:0005739|mitochondrion	GO:0005524; GO:0016887; GO:0031072; GO:0005515; GO:0051787; GO:0051082; GO:0044183	ATP binding; ATPase; heat shock protein binding; protein binding; misfolded protein binding; unfolded protein binding; protein folding chaperone	GO:0005524|ATP binding; GO:0016887|ATPase; GO:0031072|heat shock protein binding; GO:0005515|protein binding; GO:0051787|misfolded protein binding; GO:0051082|unfolded protein binding; GO:0044183|protein folding chaperone	Regulation of HSF1-mediated heat shock response; Cellular responses to stress; Cellular response to heat stress	REACT:R-HSA-3371453; REACT:R-HSA-2262752; REACT:R-HSA-3371556	Regulation of HSF1-mediated heat shock response|REACT:R-HSA-3371453; Cellular responses to stress|REACT:R-HSA-2262752; Cellular response to heat stress|REACT:R-HSA-3371556
hsa-miR-133a-3p.1	ENSG00000127325.14	BEST3	ENST00000488961.1	bestrophin 3 [Source:HGNC Symbol;Acc:17105]	GO:0006821; GO:0043271; GO:0008150	chloride transport; negative regulation of ion transport; biological_process	GO:0006821|chloride transport; GO:0043271|negative regulation of ion transport; GO:0008150|biological_process	GO:0005886; GO:0034707	plasma membrane; chloride channel complex	GO:0005886|plasma membrane; GO:0034707|chloride channel complex	GO:0003674; GO:0005254	molecular_function; chloride channel activity	GO:0003674|molecular_function; GO:0005254|chloride channel activity	Ion channel transport; Transmembrane transport of small molecules; Stimuli-sensing channels	REACT:R-HSA-983712; REACT:R-HSA-382551; REACT:R-HSA-2672351	Ion channel transport|REACT:R-HSA-983712; Transmembrane transport of small molecules|REACT:R-HSA-382551; Stimuli-sensing channels|REACT:R-HSA-2672351
hsa-miR-133a-3p.1	ENSG00000196505.6	GDAP2	ENST00000369443.5	ganglioside induced differentiation associated protein 2 [Source:HGNC Symbol;Acc:18010]	GO:0032526	response to retinoic acid	GO:0032526|response to retinoic acid	GO:0005765	lysosomal membrane	GO:0005765|lysosomal membrane	GO:0005515	protein binding	GO:0005515|protein binding
hsa-miR-133a-3p.1	ENSG00000140464.15	PML	ENST00000565898.1	promyelocytic leukemia [Source:HGNC Symbol;Acc:9113]	GO:0009411; GO:0051726; GO:0016567; GO:0007179; GO:2000779; GO:0006355; GO:0070059; GO:0006606; GO:0001666; GO:0030308; GO:0001932; GO:0045892; GO:0010522; GO:0010332; GO:0030578; GO:0065003; GO:0008285; GO:0045165; GO:0032691; GO:0043161; GO:0045893; GO:0034097; GO:0060333; GO:0008630; GO:0051457; GO:0042752; GO:0048146; GO:0019058; GO:0032206; GO:0030851; GO:0045087; GO:0010761; GO:0042771; GO:…	response to UV; regulation of cell cycle; protein ubiquitination; transforming growth factor beta receptor signaling pathway; regulation of double-strand break repair; regulation of transcription, DNA-templated; intrinsic apoptotic signaling pathway in response to endoplasmic reticulum stress; protein import into nucleus; response to hypoxia; negative regulation of cell growth; regulation of prot…	GO:0009411|response to UV; GO:0051726|regulation of cell cycle; GO:0016567|protein ubiquitination; GO:0007179|transforming growth factor beta receptor signaling pathway; GO:2000779|regulation of double-strand break repair; GO:0006355|regulation of transcription, DNA-templated; GO:0070059|intrinsic apoptotic signaling pathway in response to endoplasmic reticulum stress; GO:0006606|protein import i…	GO:0005730; GO:0005829; GO:0031901; GO:0000785; GO:0000792; GO:0005737; GO:0016605; GO:0005654; GO:0000781; GO:0042406; GO:0016363; GO:0005634	nucleolus; cytosol; early endosome membrane; chromatin; heterochromatin; cytoplasm; PML body; nucleoplasm; chromosome, telomeric region; extrinsic component of endoplasmic reticulum membrane; nuclear matrix; nucleus	GO:0005730|nucleolus; GO:0005829|cytosol; GO:0031901|early endosome membrane; GO:0000785|chromatin; GO:0000792|heterochromatin; GO:0005737|cytoplasm; GO:0016605|PML body; GO:0005654|nucleoplasm; GO:0000781|chromosome, telomeric region; GO:0042406|extrinsic component of endoplasmic reticulum membrane; GO:0016363|nuclear matrix; GO:0005634|nucleus	GO:0032183; GO:0140037; GO:0046332; GO:0042803; GO:0005515; GO:0031625; GO:0008270; GO:0003677; GO:0004842	SUMO binding; sumo-dependent protein binding; SMAD binding; protein homodimerization activity; protein binding; ubiquitin protein ligase binding; zinc ion binding; DNA binding; ubiquitin-protein transferase activity	GO:0032183|SUMO binding; GO:0140037|sumo-dependent protein binding; GO:0046332|SMAD binding; GO:0042803|protein homodimerization activity; GO:0005515|protein binding; GO:0031625|ubiquitin protein ligase binding; GO:0008270|zinc ion binding; GO:0003677|DNA binding; GO:0004842|ubiquitin-protein transferase activity	Gene Expression; Transcriptional misregulation in cancer; Regulation of TP53 Activity; Interferon gamma signaling; Interferon Signaling; Regulation of TP53 Activity through Acetylation; Immune System; Influenza A; Ubiquitin mediated proteolysis; SUMOylation; Metabolism of proteins; SUMO E3 ligases SUMOylate target proteins; Cytokine Signaling in Immune system; Herpes simplex infection; Endocytosi…	REACT:R-HSA-74160; KEGG:hsa05202; REACT:R-HSA-5633007; REACT:R-HSA-877300; REACT:R-HSA-913531; REACT:R-HSA-6804758; REACT:R-HSA-168256; KEGG:hsa05164; KEGG:hsa04120; REACT:R-HSA-2990846; REACT:R-HSA-392499; REACT:R-HSA-3108232; REACT:R-HSA-1280215; KEGG:hsa05168; KEGG:hsa04144; REACT:R-HSA-597592; KEGG:hsa05221; KEGG:hsa05200; REACT:R-HSA-212436; REACT:R-HSA-3700989; REACT:R-HSA-3108214	Gene Expression|REACT:R-HSA-74160; Transcriptional misregulation in cancer|KEGG:hsa05202; Regulation of TP53 Activity|REACT:R-HSA-5633007; Interferon gamma signaling|REACT:R-HSA-877300; Interferon Signaling|REACT:R-HSA-913531; Regulation of TP53 Activity through Acetylation|REACT:R-HSA-6804758; Immune System|REACT:R-HSA-168256; Influenza A|KEGG:hsa05164; Ubiquitin mediated proteolysis|KEGG:hsa041…
hsa-miR-133a-3p.1	ENSG00000140575.8	IQGAP1	ENST00000268182.5	IQ motif containing GTPase activating protein 1 [Source:HGNC Symbol;Acc:6110]	GO:0007346; GO:0016477; GO:1903829; GO:0032956; GO:1904754; GO:0043312; GO:1990138; GO:0071277; GO:0045860; GO:0043410; GO:0007173; GO:0071364; GO:0043406; GO:0051894; GO:0072015; GO:0043087; GO:1900086; GO:1990776; GO:0007165; GO:1900006	regulation of mitotic cell cycle; cell migration; positive regulation of cellular protein localization; regulation of actin cytoskeleton organization; positive regulation of vascular associated smooth muscle cell migration; neutrophil degranulation; neuron projection extension; cellular response to calcium ion; positive regulation of protein kinase activity; positive regulation of MAPK cascade; e…	GO:0007346|regulation of mitotic cell cycle; GO:0016477|cell migration; GO:1903829|positive regulation of cellular protein localization; GO:0032956|regulation of actin cytoskeleton organization; GO:1904754|positive regulation of vascular associated smooth muscle cell migration; GO:0043312|neutrophil degranulation; GO:1990138|neuron projection extension; GO:0071277|cellular response to calcium ion…	GO:0005925; GO:0030667; GO:0015629; GO:0030496; GO:0070062; GO:0036057; GO:0005829; GO:0043005; GO:0030426; GO:0005874; GO:0005634; GO:0032991; GO:0005884; GO:0045121; GO:0015630; GO:0001726; GO:0030424; GO:0031234; GO:0036464; GO:0005886; GO:0005737	focal adhesion; secretory granule membrane; actin cytoskeleton; midbody; extracellular exosome; slit diaphragm; cytosol; neuron projection; growth cone; microtubule; nucleus; protein-containing complex; actin filament; membrane raft; microtubule cytoskeleton; ruffle; axon; extrinsic component of cytoplasmic side of plasma membrane; cytoplasmic ribonucleoprotein granule; plasma membrane; cytoplasm	GO:0005925|focal adhesion; GO:0030667|secretory granule membrane; GO:0015629|actin cytoskeleton; GO:0030496|midbody; GO:0070062|extracellular exosome; GO:0036057|slit diaphragm; GO:0005829|cytosol; GO:0043005|neuron projection; GO:0030426|growth cone; GO:0005874|microtubule; GO:0005634|nucleus; GO:0032991|protein-containing complex; GO:0005884|actin filament; GO:0045121|membrane raft; GO:0015630|…	GO:0005547; GO:0060090; GO:0019901; GO:0005096; GO:0045296; GO:0043539; GO:0044548; GO:0051019; GO:0019904; GO:0005516; GO:0005078; GO:0031267; GO:0005095; GO:0051015; GO:0019903; GO:0005515; GO:0005509	phosphatidylinositol-3,4,5-trisphosphate binding; molecular adaptor activity; protein kinase binding; GTPase activator activity; cadherin binding; protein serine/threonine kinase activator activity; S100 protein binding; mitogen-activated protein kinase binding; protein domain specific binding; calmodulin binding; MAP-kinase scaffold activity; small GTPase binding; GTPase inhibitor activity; acti…	GO:0005547|phosphatidylinositol-3,4,5-trisphosphate binding; GO:0060090|molecular adaptor activity; GO:0019901|protein kinase binding; GO:0005096|GTPase activator activity; GO:0045296|cadherin binding; GO:0043539|protein serine/threonine kinase activator activity; GO:0044548|S100 protein binding; GO:0051019|mitogen-activated protein kinase binding; GO:0019904|protein domain specific binding; GO:0…	Fc epsilon receptor (FCERI) signaling; NCAM signaling for neurite out-growth; Paradoxical activation of RAF signaling by kinase inactive BRAF; Adherens junction; GRB2 events in EGFR signaling; Signaling by PDGF; IRS-mediated signalling; NGF signalling via TRKA from the plasma membrane; Downstream signal transduction; Neutrophil degranulation; Signalling to ERKs; Signaling by moderate kinase activ…	REACT:R-HSA-2454202; REACT:R-HSA-375165; REACT:R-HSA-6802955; KEGG:hsa04520; REACT:R-HSA-179812; REACT:R-HSA-186797; REACT:R-HSA-112399; REACT:R-HSA-187037; REACT:R-HSA-186763; REACT:R-HSA-6798695; REACT:R-HSA-187687; REACT:R-HSA-6802946; REACT:R-HSA-1430728; REACT:R-HSA-2424491; REACT:R-HSA-166520; REACT:R-HSA-4420097; REACT:R-HSA-2172127; REACT:R-HSA-169893; REACT:R-HSA-1643685; REACT:R-HSA-881…	Fc epsilon receptor (FCERI) signaling|REACT:R-HSA-2454202; NCAM signaling for neurite out-growth|REACT:R-HSA-375165; Paradoxical activation of RAF signaling by kinase inactive BRAF|REACT:R-HSA-6802955; Adherens junction|KEGG:hsa04520; GRB2 events in EGFR signaling|REACT:R-HSA-179812; Signaling by PDGF|REACT:R-HSA-186797; IRS-mediated signalling|REACT:R-HSA-112399; NGF signalling via TRKA from the…
hsa-miR-133a-3p.1	ENSG00000182220.9	ATP6AP2	ENST00000378438.4	ATPase, H+ transporting, lysosomal accessory protein 2 [Source:HGNC Symbol;Acc:18305]	GO:0007042; GO:0002003; GO:0032914; GO:0090263; GO:0048069; GO:0021903; GO:0043408; GO:0060323; GO:0030177; GO:0021626; GO:0043312	lysosomal lumen acidification; angiotensin maturation; positive regulation of transforming growth factor beta1 production; positive regulation of canonical Wnt signaling pathway; eye pigmentation; rostrocaudal neural tube patterning; regulation of MAPK cascade; head morphogenesis; positive regulation of Wnt signaling pathway; central nervous system maturation; neutrophil degranulation	GO:0007042|lysosomal lumen acidification; GO:0002003|angiotensin maturation; GO:0032914|positive regulation of transforming growth factor beta1 production; GO:0090263|positive regulation of canonical Wnt signaling pathway; GO:0048069|eye pigmentation; GO:0021903|rostrocaudal neural tube patterning; GO:0043408|regulation of MAPK cascade; GO:0060323|head morphogenesis; GO:0030177|positive regulatio…	GO:0032591; GO:0016471; GO:0016324; GO:0005789; GO:0070062; GO:0005765; GO:0070821; GO:0016021; GO:0009897; GO:0101003; GO:0005886; GO:0044297; GO:0030424; GO:0045211; GO:0000421; GO:0005764; GO:0010008	dendritic spine membrane; vacuolar proton-transporting V-type ATPase complex; apical plasma membrane; endoplasmic reticulum membrane; extracellular exosome; lysosomal membrane; tertiary granule membrane; integral component of membrane; external side of plasma membrane; ficolin-1-rich granule membrane; plasma membrane; cell body; axon; postsynaptic membrane; autophagosome membrane; lysosome; endos…	GO:0032591|dendritic spine membrane; GO:0016471|vacuolar proton-transporting V-type ATPase complex; GO:0016324|apical plasma membrane; GO:0005789|endoplasmic reticulum membrane; GO:0070062|extracellular exosome; GO:0005765|lysosomal membrane; GO:0070821|tertiary granule membrane; GO:0016021|integral component of membrane; GO:0009897|external side of plasma membrane; GO:0101003|ficolin-1-rich gran…	GO:0038023; GO:0005515	signaling receptor activity; protein binding	GO:0038023|signaling receptor activity; GO:0005515|protein binding	Neutrophil degranulation; Renin-angiotensin system; Immune System; Peptide hormone metabolism; Metabolism of proteins; Innate Immune System; Metabolism of Angiotensinogen to Angiotensins	REACT:R-HSA-6798695; KEGG:hsa04614; REACT:R-HSA-168256; REACT:R-HSA-2980736; REACT:R-HSA-392499; REACT:R-HSA-168249; REACT:R-HSA-2022377	Neutrophil degranulation|REACT:R-HSA-6798695; Renin-angiotensin system|KEGG:hsa04614; Immune System|REACT:R-HSA-168256; Peptide hormone metabolism|REACT:R-HSA-2980736; Metabolism of proteins|REACT:R-HSA-392499; Innate Immune System|REACT:R-HSA-168249; Metabolism of Angiotensinogen to Angiotensins|REACT:R-HSA-2022377
hsa-miR-133a-3p.1	ENSG00000125107.12	CNOT1	ENST00000317147.5	CCR4-NOT transcription complex, subunit 1 [Source:HGNC Symbol;Acc:7877]	GO:0017148; GO:0035195; GO:0048387; GO:0000122; GO:0006977; GO:0000289; GO:0000288; GO:0010606; GO:0033147; GO:0001829; GO:2000036; GO:1900153; GO:0061014; GO:0090503; GO:0060213	negative regulation of translation; gene silencing by miRNA; negative regulation of retinoic acid receptor signaling pathway; negative regulation of transcription by RNA polymerase II; DNA damage response, signal transduction by p53 class mediator resulting in cell cycle arrest; nuclear-transcribed mRNA poly(A) tail shortening; nuclear-transcribed mRNA catabolic process, deadenylation-dependent d…	GO:0017148|negative regulation of translation; GO:0035195|gene silencing by miRNA; GO:0048387|negative regulation of retinoic acid receptor signaling pathway; GO:0000122|negative regulation of transcription by RNA polymerase II; GO:0006977|DNA damage response, signal transduction by p53 class mediator resulting in cell cycle arrest; GO:0000289|nuclear-transcribed mRNA poly(A) tail shortening; GO:…	GO:0005634; GO:0016020; GO:0030015; GO:0000932; GO:0005615; GO:0030014; GO:0005829	nucleus; membrane; CCR4-NOT core complex; P-body; extracellular space; CCR4-NOT complex; cytosol	GO:0005634|nucleus; GO:0016020|membrane; GO:0030015|CCR4-NOT core complex; GO:0000932|P-body; GO:0005615|extracellular space; GO:0030014|CCR4-NOT complex; GO:0005829|cytosol	GO:0060090; GO:0030331; GO:0019904; GO:0070016; GO:0005515; GO:0003723; GO:0004535; GO:0042974	molecular adaptor activity; estrogen receptor binding; protein domain specific binding; armadillo repeat domain binding; protein binding; RNA binding; poly(A)-specific ribonuclease activity; retinoic acid receptor binding	GO:0060090|molecular adaptor activity; GO:0030331|estrogen receptor binding; GO:0019904|protein domain specific binding; GO:0070016|armadillo repeat domain binding; GO:0005515|protein binding; GO:0003723|RNA binding; GO:0004535|poly(A)-specific ribonuclease activity; GO:0042974|retinoic acid receptor binding	TP53 Regulates Transcription of Cell Cycle Genes; Generic Transcription Pathway; Transcriptional Regulation by TP53; Deadenylation-dependent mRNA decay; RNA degradation; Deadenylation of mRNA; Gene Expression; TP53 regulates transcription of additional cell cycle genes whose exact role in the p53 pathway remain uncertain	REACT:R-HSA-6791312; REACT:R-HSA-212436; REACT:R-HSA-3700989; REACT:R-HSA-429914; KEGG:hsa03018; REACT:R-HSA-429947; REACT:R-HSA-74160; REACT:R-HSA-6804115	TP53 Regulates Transcription of Cell Cycle Genes|REACT:R-HSA-6791312; Generic Transcription Pathway|REACT:R-HSA-212436; Transcriptional Regulation by TP53|REACT:R-HSA-3700989; Deadenylation-dependent mRNA decay|REACT:R-HSA-429914; RNA degradation|KEGG:hsa03018; Deadenylation of mRNA|REACT:R-HSA-429947; Gene Expression|REACT:R-HSA-74160; TP53 regulates transcription of additional cell cycle genes …
hsa-miR-133a-3p.1	ENSG00000165322.13	ARHGAP12	ENST00000311380.4	Rho GTPase activating protein 12 [Source:HGNC Symbol;Acc:16348]	GO:0006911; GO:0043087; GO:0051056; GO:0002011; GO:0007165; GO:0051058; GO:0007015	phagocytosis, engulfment; regulation of GTPase activity; regulation of small GTPase mediated signal transduction; morphogenesis of an epithelial sheet; signal transduction; negative regulation of small GTPase mediated signal transduction; actin filament organization	GO:0006911|phagocytosis, engulfment; GO:0043087|regulation of GTPase activity; GO:0051056|regulation of small GTPase mediated signal transduction; GO:0002011|morphogenesis of an epithelial sheet; GO:0007165|signal transduction; GO:0051058|negative regulation of small GTPase mediated signal transduction; GO:0007015|actin filament organization	GO:0005737; GO:0001891; GO:0005829	cytoplasm; phagocytic cup; cytosol	GO:0005737|cytoplasm; GO:0001891|phagocytic cup; GO:0005829|cytosol	GO:0005096	GTPase activator activity	GO:0005096|GTPase activator activity	Signal Transduction; Signaling by Rho GTPases; Rho GTPase cycle	REACT:R-HSA-162582; REACT:R-HSA-194315; REACT:R-HSA-194840	Signal Transduction|REACT:R-HSA-162582; Signaling by Rho GTPases|REACT:R-HSA-194315; Rho GTPase cycle|REACT:R-HSA-194840
hsa-miR-133a-3p.1	ENSG00000065135.7	GNAI3	ENST00000369851.4	guanine nucleotide binding protein (G protein), alpha inhibiting activity polypeptide 3 [Source:HGNC Symbol;Acc:4387]	GO:0007420; GO:0007193; GO:0006906; GO:0007049; GO:0030168; GO:0032930; GO:0051301; GO:0006457; GO:2001234; GO:0007188; GO:0007194; GO:0016239; GO:0033864; GO:1904707; GO:0007186; GO:0046039; GO:0007212	brain development; adenylate cyclase-inhibiting G protein-coupled receptor signaling pathway; vesicle fusion; cell cycle; platelet activation; positive regulation of superoxide anion generation; cell division; protein folding; negative regulation of apoptotic signaling pathway; adenylate cyclase-modulating G protein-coupled receptor signaling pathway; negative regulation of adenylate cyclase acti…	GO:0007420|brain development; GO:0007193|adenylate cyclase-inhibiting G protein-coupled receptor signaling pathway; GO:0006906|vesicle fusion; GO:0007049|cell cycle; GO:0030168|platelet activation; GO:0032930|positive regulation of superoxide anion generation; GO:0051301|cell division; GO:0006457|protein folding; GO:2001234|negative regulation of apoptotic signaling pathway; GO:0007188|adenylate …	GO:0030496; GO:0005789; GO:0070062; GO:0005765; GO:0000139; GO:0016020; GO:0045121; GO:0005834; GO:0005813; GO:0005737; GO:0005886; GO:0042588	midbody; endoplasmic reticulum membrane; extracellular exosome; lysosomal membrane; Golgi membrane; membrane; membrane raft; heterotrimeric G-protein complex; centrosome; cytoplasm; plasma membrane; zymogen granule	GO:0030496|midbody; GO:0005789|endoplasmic reticulum membrane; GO:0070062|extracellular exosome; GO:0005765|lysosomal membrane; GO:0000139|Golgi membrane; GO:0016020|membrane; GO:0045121|membrane raft; GO:0005834|heterotrimeric G-protein complex; GO:0005813|centrosome; GO:0005737|cytoplasm; GO:0005886|plasma membrane; GO:0042588|zymogen granule	GO:0019003; GO:0001664; GO:0003924; GO:0031821; GO:0032794; GO:0046872; GO:0031683; GO:0005525; GO:0005515; GO:0019904	GDP binding; G protein-coupled receptor binding; GTPase activity; G protein-coupled serotonin receptor binding; GTPase activating protein binding; metal ion binding; G-protein beta/gamma-subunit complex binding; GTP binding; protein binding; protein domain specific binding	GO:0019003|GDP binding; GO:0001664|G protein-coupled receptor binding; GO:0003924|GTPase activity; GO:0031821|G protein-coupled serotonin receptor binding; GO:0032794|GTPase activating protein binding; GO:0046872|metal ion binding; GO:0031683|G-protein beta/gamma-subunit complex binding; GO:0005525|GTP binding; GO:0005515|protein binding; GO:0019904|protein domain specific binding	Protein folding; Regulation of lipolysis in adipocytes; Hemostasis; ADP signalling through P2Y purinoceptor 12; Serotonergic synapse; Signaling by GPCR; Long-term depression; cAMP signaling; Leukocyte transendothelial migration; Platelet activation, signaling and aggregation; Neuronal System; Circadian entrainment; Chemokine signaling pathway; Chagas disease (American trypanosomiasis); G alpha (z…	REACT:R-HSA-391251; KEGG:hsa04923; REACT:R-HSA-109582; REACT:R-HSA-392170; KEGG:hsa04726; REACT:R-HSA-372790; KEGG:hsa04730; KEGG:hsa_M00695; KEGG:hsa04670; REACT:R-HSA-76002; REACT:R-HSA-112316; KEGG:hsa04713; KEGG:hsa04062; KEGG:hsa05142; REACT:R-HSA-418597; KEGG:hsa04725; KEGG:hsa04971; REACT:R-HSA-997269; KEGG:hsa04727; KEGG:hsa04540; KEGG:hsa04611; KEGG:hsa04261; KEGG:hsa04915; KEGG:hsa05133…	Protein folding|REACT:R-HSA-391251; Regulation of lipolysis in adipocytes|KEGG:hsa04923; Hemostasis|REACT:R-HSA-109582; ADP signalling through P2Y purinoceptor 12|REACT:R-HSA-392170; Serotonergic synapse|KEGG:hsa04726; Signaling by GPCR|REACT:R-HSA-372790; Long-term depression|KEGG:hsa04730; cAMP signaling|KEGG:hsa_M00695; Leukocyte transendothelial migration|KEGG:hsa04670; Platelet activation, s…
hsa-miR-133a-3p.1	ENSG00000167461.7	RAB8A	ENST00000300935.3	RAB8A, member RAS oncogene family [Source:HGNC Symbol;Acc:7007]	GO:0007409; GO:0006914; GO:0051223; GO:0010506; GO:0009306; GO:0098887; GO:0032869; GO:0048210; GO:0048169; GO:0099003; GO:0006904; GO:0072659; GO:0098969; GO:0043687; GO:0017157; GO:0060271	axonogenesis; autophagy; regulation of protein transport; regulation of autophagy; protein secretion; neurotransmitter receptor transport, endosome to postsynaptic membrane; cellular response to insulin stimulus; Golgi vesicle fusion to target membrane; regulation of long-term neuronal synaptic plasticity; vesicle-mediated transport in synapse; vesicle docking involved in exocytosis; protein loca…	GO:0007409|axonogenesis; GO:0006914|autophagy; GO:0051223|regulation of protein transport; GO:0010506|regulation of autophagy; GO:0009306|protein secretion; GO:0098887|neurotransmitter receptor transport, endosome to postsynaptic membrane; GO:0032869|cellular response to insulin stimulus; GO:0048210|Golgi vesicle fusion to target membrane; GO:0048169|regulation of long-term neuronal synaptic plas…	GO:0005886; GO:0005813; GO:0055038; GO:0008021; GO:0043197; GO:0005929; GO:0043025; GO:0097730; GO:0014069; GO:0005768; GO:0000139; GO:0030670; GO:0045335; GO:0005829; GO:0005814; GO:0030496; GO:0030140; GO:0070062; GO:0032588; GO:0098978	plasma membrane; centrosome; recycling endosome membrane; synaptic vesicle; dendritic spine; cilium; neuronal cell body; non-motile cilium; postsynaptic density; endosome; Golgi membrane; phagocytic vesicle membrane; phagocytic vesicle; cytosol; centriole; midbody; trans-Golgi network transport vesicle; extracellular exosome; trans-Golgi network membrane; glutamatergic synapse	GO:0005886|plasma membrane; GO:0005813|centrosome; GO:0055038|recycling endosome membrane; GO:0008021|synaptic vesicle; GO:0043197|dendritic spine; GO:0005929|cilium; GO:0043025|neuronal cell body; GO:0097730|non-motile cilium; GO:0014069|postsynaptic density; GO:0005768|endosome; GO:0000139|Golgi membrane; GO:0030670|phagocytic vesicle membrane; GO:0045335|phagocytic vesicle; GO:0005829|cytosol;…	GO:0019003; GO:0031267; GO:0019901; GO:0005515; GO:0031489; GO:0003924; GO:0005525	GDP binding; small GTPase binding; protein kinase binding; protein binding; myosin V binding; GTPase activity; GTP binding	GO:0019003|GDP binding; GO:0031267|small GTPase binding; GO:0019901|protein kinase binding; GO:0005515|protein binding; GO:0031489|myosin V binding; GO:0003924|GTPase activity; GO:0005525|GTP binding	Cargo trafficking to the periciliary membrane; AMPK signaling pathway; VxPx cargo-targeting to cilium; Metabolism of proteins; Organelle biogenesis and maintenance; Cell Cycle; Tight junction; Cilium Assembly; RAB geranylgeranylation; Vesicle-mediated transport; Cell Cycle, Mitotic; Pancreatic secretion; Regulation of PLK1 Activity at G2/M Transition; RAB GEFs exchange GTP for GDP on RABs; Mitoti…	REACT:R-HSA-5620920; KEGG:hsa04152; REACT:R-HSA-5620916; REACT:R-HSA-392499; REACT:R-HSA-1852241; REACT:R-HSA-1640170; KEGG:hsa04530; REACT:R-HSA-5617833; REACT:R-HSA-8873719; REACT:R-HSA-5653656; REACT:R-HSA-69278; KEGG:hsa04972; REACT:R-HSA-2565942; REACT:R-HSA-8876198; REACT:R-HSA-453274; REACT:R-HSA-69275; REACT:R-HSA-5620912; REACT:R-HSA-199991; REACT:R-HSA-597592; REACT:R-HSA-1445148; REACT…	Cargo trafficking to the periciliary membrane|REACT:R-HSA-5620920; AMPK signaling pathway|KEGG:hsa04152; VxPx cargo-targeting to cilium|REACT:R-HSA-5620916; Metabolism of proteins|REACT:R-HSA-392499; Organelle biogenesis and maintenance|REACT:R-HSA-1852241; Cell Cycle|REACT:R-HSA-1640170; Tight junction|KEGG:hsa04530; Cilium Assembly|REACT:R-HSA-5617833; RAB geranylgeranylation|REACT:R-HSA-887371…
hsa-miR-133a-3p.1	ENSG00000118160.9	SLC8A2	ENST00000236877.6	solute carrier family 8 (sodium/calcium exchanger), member 2 [Source:HGNC Symbol;Acc:11069]	GO:0099566; GO:0007612; GO:0051480; GO:0006874; GO:0050808; GO:0007611; GO:0070588; GO:0050890; GO:0010468; GO:1903779; GO:0007154; GO:1990034; GO:0070050; GO:0071902; GO:0007613; GO:0035725; GO:0048172; GO:0099608; GO:0098815; GO:0150104; GO:0030001; GO:0060291; GO:0002931; GO:0106056; GO:0098703; GO:0006811	regulation of postsynaptic cytosolic calcium ion concentration; learning; regulation of cytosolic calcium ion concentration; cellular calcium ion homeostasis; synapse organization; learning or memory; calcium ion transmembrane transport; cognition; regulation of gene expression; regulation of cardiac conduction; cell communication; calcium ion export across plasma membrane; neuron cellular homeos…	GO:0099566|regulation of postsynaptic cytosolic calcium ion concentration; GO:0007612|learning; GO:0051480|regulation of cytosolic calcium ion concentration; GO:0006874|cellular calcium ion homeostasis; GO:0050808|synapse organization; GO:0007611|learning or memory; GO:0070588|calcium ion transmembrane transport; GO:0050890|cognition; GO:0010468|regulation of gene expression; GO:1903779|regulatio…	GO:0016323; GO:0005886; GO:0045202; GO:0098793; GO:0030424; GO:0043197; GO:0042383; GO:0043025; GO:0014069; GO:0098794; GO:0005887; GO:0043204; GO:0016020; GO:0043679; GO:0030425	basolateral plasma membrane; plasma membrane; synapse; presynapse; axon; dendritic spine; sarcolemma; neuronal cell body; postsynaptic density; postsynapse; integral component of plasma membrane; perikaryon; membrane; axon terminus; dendrite	GO:0016323|basolateral plasma membrane; GO:0005886|plasma membrane; GO:0045202|synapse; GO:0098793|presynapse; GO:0030424|axon; GO:0043197|dendritic spine; GO:0042383|sarcolemma; GO:0043025|neuronal cell body; GO:0014069|postsynaptic density; GO:0098794|postsynapse; GO:0005887|integral component of plasma membrane; GO:0043204|perikaryon; GO:0016020|membrane; GO:0043679|axon terminus; GO:0030425|d…	GO:0046872; GO:0015085; GO:0015081; GO:1905060; GO:0015491; GO:0005432; GO:0005516	metal ion binding; calcium ion transmembrane transporter activity; sodium ion transmembrane transporter activity; calcium:cation antiporter activity involved in regulation of postsynaptic cytosolic calcium ion concentration; cation:cation antiporter activity; calcium:sodium antiporter activity; calmodulin binding	GO:0046872|metal ion binding; GO:0015085|calcium ion transmembrane transporter activity; GO:0015081|sodium ion transmembrane transporter activity; GO:1905060|calcium:cation antiporter activity involved in regulation of postsynaptic cytosolic calcium ion concentration; GO:0015491|cation:cation antiporter activity; GO:0005432|calcium:sodium antiporter activity; GO:0005516|calmodulin binding	SLC-mediated transmembrane transport; Ion homeostasis; Olfactory transduction; Reduction of cytosolic Ca++ levels; Platelet homeostasis; Transport of inorganic cations/anions and amino acids/oligopeptides; Cardiac conduction; Platelet calcium homeostasis; cGMP-PKG signaling pathway; Sodium/Calcium exchangers; Apelin signaling pathway; Protein digestion and absorption; Calcium signaling pathway; M…	REACT:R-HSA-425407; REACT:R-HSA-5578775; KEGG:hsa04740; REACT:R-HSA-418359; REACT:R-HSA-418346; REACT:R-HSA-425393; REACT:R-HSA-5576891; REACT:R-HSA-418360; KEGG:hsa04022; REACT:R-HSA-425561; KEGG:hsa04371; KEGG:hsa04974; KEGG:hsa04020; REACT:R-HSA-397014; REACT:R-HSA-382551; REACT:R-HSA-109582	SLC-mediated transmembrane transport|REACT:R-HSA-425407; Ion homeostasis|REACT:R-HSA-5578775; Olfactory transduction|KEGG:hsa04740; Reduction of cytosolic Ca++ levels|REACT:R-HSA-418359; Platelet homeostasis|REACT:R-HSA-418346; Transport of inorganic cations/anions and amino acids/oligopeptides|REACT:R-HSA-425393; Cardiac conduction|REACT:R-HSA-5576891; Platelet calcium homeostasis|REACT:R-HSA-41…
hsa-miR-133a-3p.1	ENSG00000171385.5	KCND3	ENST00000369697.1	potassium voltage-gated channel, Shal-related subfamily, member 3 [Source:HGNC Symbol;Acc:6239]	GO:0086091; GO:0034765; GO:0086013; GO:0097623; GO:0098915; GO:0061337; GO:0086009; GO:0006813; GO:0051260; GO:0071805; GO:0099625	regulation of heart rate by cardiac conduction; regulation of ion transmembrane transport; membrane repolarization during cardiac muscle cell action potential; potassium ion export across plasma membrane; membrane repolarization during ventricular cardiac muscle cell action potential; cardiac conduction; membrane repolarization; potassium ion transport; protein homooligomerization; potassium ion …	GO:0086091|regulation of heart rate by cardiac conduction; GO:0034765|regulation of ion transmembrane transport; GO:0086013|membrane repolarization during cardiac muscle cell action potential; GO:0097623|potassium ion export across plasma membrane; GO:0098915|membrane repolarization during ventricular cardiac muscle cell action potential; GO:0061337|cardiac conduction; GO:0086009|membrane repolar…	GO:0005886; GO:0043197; GO:0098982; GO:0043025; GO:0045211; GO:0042383; GO:0008076; GO:0014069; GO:0016021; GO:0099060	plasma membrane; dendritic spine; GABA-ergic synapse; neuronal cell body; postsynaptic membrane; sarcolemma; voltage-gated potassium channel complex; postsynaptic density; integral component of membrane; integral component of postsynaptic specialization membrane	GO:0005886|plasma membrane; GO:0043197|dendritic spine; GO:0098982|GABA-ergic synapse; GO:0043025|neuronal cell body; GO:0045211|postsynaptic membrane; GO:0042383|sarcolemma; GO:0008076|voltage-gated potassium channel complex; GO:0014069|postsynaptic density; GO:0016021|integral component of membrane; GO:0099060|integral component of postsynaptic specialization membrane	GO:1902282; GO:0005250; GO:0044325; GO:0005515; GO:0005249; GO:0086008; GO:0046872	voltage-gated potassium channel activity involved in ventricular cardiac muscle cell action potential repolarization; A-type (transient outward) potassium channel activity; ion channel binding; protein binding; voltage-gated potassium channel activity; voltage-gated potassium channel activity involved in cardiac muscle cell action potential repolarization; metal ion binding	GO:1902282|voltage-gated potassium channel activity involved in ventricular cardiac muscle cell action potential repolarization; GO:0005250|A-type (transient outward) potassium channel activity; GO:0044325|ion channel binding; GO:0005515|protein binding; GO:0005249|voltage-gated potassium channel activity; GO:0086008|voltage-gated potassium channel activity involved in cardiac muscle cell action …	Potassium Channels; Muscle contraction; Phase 1 - inactivation of fast Na+ channels; Cardiac conduction; Neuronal System; Voltage gated Potassium channels	REACT:R-HSA-1296071; REACT:R-HSA-397014; REACT:R-HSA-5576894; REACT:R-HSA-5576891; REACT:R-HSA-112316; REACT:R-HSA-1296072	Potassium Channels|REACT:R-HSA-1296071; Muscle contraction|REACT:R-HSA-397014; Phase 1 - inactivation of fast Na+ channels|REACT:R-HSA-5576894; Cardiac conduction|REACT:R-HSA-5576891; Neuronal System|REACT:R-HSA-112316; Voltage gated Potassium channels|REACT:R-HSA-1296072
hsa-miR-133a-3p.1	ENSG00000119689.10	DLST	ENST00000334220.4	dihydrolipoamide S-succinyltransferase (E2 component of 2-oxo-glutarate complex) [Source:HGNC Symbol;Acc:2911]	GO:0006091; GO:0033512; GO:0006103; GO:0006099; GO:0006104; GO:0006554; GO:0106077	generation of precursor metabolites and energy; L-lysine catabolic process to acetyl-CoA via saccharopine; 2-oxoglutarate metabolic process; tricarboxylic acid cycle; succinyl-CoA metabolic process; lysine catabolic process; histone succinylation	GO:0006091|generation of precursor metabolites and energy; GO:0033512|L-lysine catabolic process to acetyl-CoA via saccharopine; GO:0006103|2-oxoglutarate metabolic process; GO:0006099|tricarboxylic acid cycle; GO:0006104|succinyl-CoA metabolic process; GO:0006554|lysine catabolic process; GO:0106077|histone succinylation	GO:0034451; GO:0005739; GO:0016020; GO:0005634; GO:0005829; GO:0005759; GO:0005654; GO:0045252	centriolar satellite; mitochondrion; membrane; nucleus; cytosol; mitochondrial matrix; nucleoplasm; oxoglutarate dehydrogenase complex	GO:0034451|centriolar satellite; GO:0005739|mitochondrion; GO:0016020|membrane; GO:0005634|nucleus; GO:0005829|cytosol; GO:0005759|mitochondrial matrix; GO:0005654|nucleoplasm; GO:0045252|oxoglutarate dehydrogenase complex	GO:0016746; GO:0005515; GO:0004149	acyltransferase activity; protein binding; dihydrolipoyllysine-residue succinyltransferase activity	GO:0016746|acyltransferase activity; GO:0005515|protein binding; GO:0004149|dihydrolipoyllysine-residue succinyltransferase activity	Histidine, lysine, phenylalanine, tyrosine, proline and tryptophan catabolism; Pyruvate metabolism and Citric Acid (TCA) cycle; Citric acid cycle (TCA cycle); Glyoxylate metabolism and glycine degradation; Citrate cycle, second carbon oxidation, 2-oxoglutarate => oxaloacetate; Citrate cycle (TCA cycle, Krebs cycle); The citric acid (TCA) cycle and respiratory electron transport; Lysine catabolism…	REACT:R-HSA-6788656; REACT:R-HSA-71406; REACT:R-HSA-71403; REACT:R-HSA-389661; KEGG:hsa_M00011; KEGG:hsa_M00009; REACT:R-HSA-1428517; REACT:R-HSA-71064; KEGG:hsa_M00032; KEGG:hsa01100; KEGG:hsa00020; KEGG:hsa00310; KEGG:hsa01200; REACT:R-HSA-1430728; REACT:R-HSA-71291	Histidine, lysine, phenylalanine, tyrosine, proline and tryptophan catabolism|REACT:R-HSA-6788656; Pyruvate metabolism and Citric Acid (TCA) cycle|REACT:R-HSA-71406; Citric acid cycle (TCA cycle)|REACT:R-HSA-71403; Glyoxylate metabolism and glycine degradation|REACT:R-HSA-389661; Citrate cycle, second carbon oxidation, 2-oxoglutarate => oxaloacetate|KEGG:hsa_M00011; Citrate cycle (TCA cycle, Kreb…
hsa-miR-133a-3p.1	ENSG00000124507.6	PACSIN1	ENST00000244458.2	protein kinase C and casein kinase substrate in neurons 1 [Source:HGNC Symbol;Acc:8570]	GO:0007010; GO:0097320; GO:0072657; GO:0048812; GO:1900006; GO:0007015; GO:0072659; GO:0030100; GO:0045806; GO:0048488	cytoskeleton organization; plasma membrane tubulation; protein localization to membrane; neuron projection morphogenesis; positive regulation of dendrite development; actin filament organization; protein localization to plasma membrane; regulation of endocytosis; negative regulation of endocytosis; synaptic vesicle endocytosis	GO:0007010|cytoskeleton organization; GO:0097320|plasma membrane tubulation; GO:0072657|protein localization to membrane; GO:0048812|neuron projection morphogenesis; GO:1900006|positive regulation of dendrite development; GO:0007015|actin filament organization; GO:0072659|protein localization to plasma membrane; GO:0030100|regulation of endocytosis; GO:0045806|negative regulation of endocytosis; …	GO:0043679; GO:0030137; GO:0048471; GO:0005768; GO:0030659; GO:0045202; GO:0098684; GO:0005829; GO:0032587; GO:0098833; GO:0005886; GO:0005737	axon terminus; COPI-coated vesicle; perinuclear region of cytoplasm; endosome; cytoplasmic vesicle membrane; synapse; photoreceptor ribbon synapse; cytosol; ruffle membrane; presynaptic endocytic zone; plasma membrane; cytoplasm	GO:0043679|axon terminus; GO:0030137|COPI-coated vesicle; GO:0048471|perinuclear region of cytoplasm; GO:0005768|endosome; GO:0030659|cytoplasmic vesicle membrane; GO:0045202|synapse; GO:0098684|photoreceptor ribbon synapse; GO:0005829|cytosol; GO:0032587|ruffle membrane; GO:0098833|presynaptic endocytic zone; GO:0005886|plasma membrane; GO:0005737|cytoplasm	GO:0008092; GO:0005515; GO:0005543; GO:0042802	cytoskeletal protein binding; protein binding; phospholipid binding; identical protein binding	GO:0008092|cytoskeletal protein binding; GO:0005515|protein binding; GO:0005543|phospholipid binding; GO:0042802|identical protein binding	Vesicle-mediated transport; Clathrin-mediated endocytosis; Membrane Trafficking	REACT:R-HSA-5653656; REACT:R-HSA-8856828; REACT:R-HSA-199991	Vesicle-mediated transport|REACT:R-HSA-5653656; Clathrin-mediated endocytosis|REACT:R-HSA-8856828; Membrane Trafficking|REACT:R-HSA-199991
hsa-miR-133a-3p.1	ENSG00000102908.16	NFAT5	ENST00000354436.2	nuclear factor of activated T-cells 5, tonicity-responsive [Source:HGNC Symbol;Acc:7774]	GO:0007165; GO:0001816; GO:0006366; GO:0033173; GO:0007588; GO:0006357; GO:0071345; GO:0006970; GO:0070884; GO:1901224; GO:1904996; GO:0045944; GO:0010628	signal transduction; cytokine production; transcription by RNA polymerase II; calcineurin-NFAT signaling cascade; excretion; regulation of transcription by RNA polymerase II; cellular response to cytokine stimulus; response to osmotic stress; regulation of calcineurin-NFAT signaling cascade; positive regulation of NIK/NF-kappaB signaling; positive regulation of leukocyte adhesion to vascular endo…	GO:0007165|signal transduction; GO:0001816|cytokine production; GO:0006366|transcription by RNA polymerase II; GO:0033173|calcineurin-NFAT signaling cascade; GO:0007588|excretion; GO:0006357|regulation of transcription by RNA polymerase II; GO:0071345|cellular response to cytokine stimulus; GO:0006970|response to osmotic stress; GO:0070884|regulation of calcineurin-NFAT signaling cascade; GO:1901…	GO:0005667; GO:0000785; GO:0005829; GO:0005654; GO:0005634	transcription regulator complex; chromatin; cytosol; nucleoplasm; nucleus	GO:0005667|transcription regulator complex; GO:0000785|chromatin; GO:0005829|cytosol; GO:0005654|nucleoplasm; GO:0005634|nucleus	GO:0003700; GO:0005515; GO:0000978; GO:0001228; GO:0008134; GO:0000981; GO:1990837	DNA-binding transcription factor activity; protein binding; RNA polymerase II cis-regulatory region sequence-specific DNA binding; DNA-binding transcription activator activity, RNA polymerase II-specific; transcription factor binding; DNA-binding transcription factor activity, RNA polymerase II-specific; sequence-specific double-stranded DNA binding	GO:0003700|DNA-binding transcription factor activity; GO:0005515|protein binding; GO:0000978|RNA polymerase II cis-regulatory region sequence-specific DNA binding; GO:0001228|DNA-binding transcription activator activity, RNA polymerase II-specific; GO:0008134|transcription factor binding; GO:0000981|DNA-binding transcription factor activity, RNA polymerase II-specific; GO:1990837|sequence-specifi…
hsa-miR-133a-3p.1	ENSG00000211456.6	SACM1L	ENST00000389061.5	SAC1 suppressor of actin mutations 1-like (yeast) [Source:HGNC Symbol;Acc:17059]	GO:0046856; GO:0006661	phosphatidylinositol dephosphorylation; phosphatidylinositol biosynthetic process	GO:0046856|phosphatidylinositol dephosphorylation; GO:0006661|phosphatidylinositol biosynthetic process	GO:0005789; GO:0030176; GO:0005783; GO:0000139; GO:0005794; GO:0140268	endoplasmic reticulum membrane; integral component of endoplasmic reticulum membrane; endoplasmic reticulum; Golgi membrane; Golgi apparatus; endoplasmic reticulum-plasma membrane contact site	GO:0005789|endoplasmic reticulum membrane; GO:0030176|integral component of endoplasmic reticulum membrane; GO:0005783|endoplasmic reticulum; GO:0000139|Golgi membrane; GO:0005794|Golgi apparatus; GO:0140268|endoplasmic reticulum-plasma membrane contact site	GO:0004438; GO:0005515; GO:0043812; GO:0016791; GO:0034593	phosphatidylinositol-3-phosphatase activity; protein binding; phosphatidylinositol-4-phosphate phosphatase activity; phosphatase activity; phosphatidylinositol bisphosphate phosphatase activity	GO:0004438|phosphatidylinositol-3-phosphatase activity; GO:0005515|protein binding; GO:0043812|phosphatidylinositol-4-phosphate phosphatase activity; GO:0016791|phosphatase activity; GO:0034593|phosphatidylinositol bisphosphate phosphatase activity	PI Metabolism; Metabolism; Metabolism of lipids and lipoproteins; Synthesis of PIPs at the ER membrane; Synthesis of PIPs at the Golgi membrane; Phospholipid metabolism	REACT:R-HSA-1483255; REACT:R-HSA-1430728; REACT:R-HSA-556833; REACT:R-HSA-1483248; REACT:R-HSA-1660514; REACT:R-HSA-1483257	PI Metabolism|REACT:R-HSA-1483255; Metabolism|REACT:R-HSA-1430728; Metabolism of lipids and lipoproteins|REACT:R-HSA-556833; Synthesis of PIPs at the ER membrane|REACT:R-HSA-1483248; Synthesis of PIPs at the Golgi membrane|REACT:R-HSA-1660514; Phospholipid metabolism|REACT:R-HSA-1483257
hsa-miR-133a-3p.1	ENSG00000221890.2	NPTXR	ENST00000333039.2	neuronal pentraxin receptor [Source:HGNC Symbol;Acc:7954]	GO:0098962	regulation of postsynaptic neurotransmitter receptor activity	GO:0098962|regulation of postsynaptic neurotransmitter receptor activity	GO:0016021; GO:0098978	integral component of membrane; glutamatergic synapse	GO:0016021|integral component of membrane; GO:0098978|glutamatergic synapse	GO:0046872	metal ion binding	GO:0046872|metal ion binding
hsa-miR-133a-3p.1	ENSG00000170734.7	POLH	ENST00000372226.1	polymerase (DNA directed), eta [Source:HGNC Symbol;Acc:9181]	GO:0000731; GO:0042276; GO:0019985; GO:0006282; GO:0070987; GO:0006260; GO:0009314; GO:0006290; GO:0006281; GO:0071494; GO:0010225	DNA synthesis involved in DNA repair; error-prone translesion synthesis; translesion synthesis; regulation of DNA repair; error-free translesion synthesis; DNA replication; response to radiation; pyrimidine dimer repair; DNA repair; cellular response to UV-C; response to UV-C	GO:0000731|DNA synthesis involved in DNA repair; GO:0042276|error-prone translesion synthesis; GO:0019985|translesion synthesis; GO:0006282|regulation of DNA repair; GO:0070987|error-free translesion synthesis; GO:0006260|DNA replication; GO:0009314|response to radiation; GO:0006290|pyrimidine dimer repair; GO:0006281|DNA repair; GO:0071494|cellular response to UV-C; GO:0010225|response to UV-C	GO:0005634; GO:0035861; GO:0005654; GO:0005829; GO:0005657	nucleus; site of double-strand break; nucleoplasm; cytosol; replication fork	GO:0005634|nucleus; GO:0035861|site of double-strand break; GO:0005654|nucleoplasm; GO:0005829|cytosol; GO:0005657|replication fork	GO:0046872; GO:0003684; GO:0005515; GO:0003887	metal ion binding; damaged DNA binding; protein binding; DNA-directed DNA polymerase activity	GO:0046872|metal ion binding; GO:0003684|damaged DNA binding; GO:0005515|protein binding; GO:0003887|DNA-directed DNA polymerase activity	Fanconi anemia pathway; Translesion synthesis by Y family DNA polymerases bypasses lesions on DNA template; HDR through Homologous Recombination (HR) or Single Strand Annealing (SSA); Homology Directed Repair; DNA Double-Strand Break Repair; HDR through Homologous Recombination (HRR); DNA Damage Bypass; Translesion Synthesis by POLH; DNA Repair; Platinum drug resistance; Termination of translesio…	KEGG:hsa03460; REACT:R-HSA-110313; REACT:R-HSA-5693567; REACT:R-HSA-5693538; REACT:R-HSA-5693532; REACT:R-HSA-5685942; REACT:R-HSA-73893; REACT:R-HSA-110320; REACT:R-HSA-73894; KEGG:hsa01524; REACT:R-HSA-5656169	Fanconi anemia pathway|KEGG:hsa03460; Translesion synthesis by Y family DNA polymerases bypasses lesions on DNA template|REACT:R-HSA-110313; HDR through Homologous Recombination (HR) or Single Strand Annealing (SSA)|REACT:R-HSA-5693567; Homology Directed Repair|REACT:R-HSA-5693538; DNA Double-Strand Break Repair|REACT:R-HSA-5693532; HDR through Homologous Recombination (HRR)|REACT:R-HSA-5685942; …
hsa-miR-133a-3p.1	ENSG00000009709.7	PAX7	ENST00000420770.2	paired box 7 [Source:HGNC Symbol;Acc:8621]	GO:0048856; GO:0043066; GO:0006357; GO:0007517; GO:0009653	anatomical structure development; negative regulation of apoptotic process; regulation of transcription by RNA polymerase II; muscle organ development; anatomical structure morphogenesis	GO:0048856|anatomical structure development; GO:0043066|negative regulation of apoptotic process; GO:0006357|regulation of transcription by RNA polymerase II; GO:0007517|muscle organ development; GO:0009653|anatomical structure morphogenesis	GO:0000785; GO:0005634	chromatin; nucleus	GO:0000785|chromatin; GO:0005634|nucleus	GO:0000978; GO:0003700; GO:0000981; GO:1990837	RNA polymerase II cis-regulatory region sequence-specific DNA binding; DNA-binding transcription factor activity; DNA-binding transcription factor activity, RNA polymerase II-specific; sequence-specific double-stranded DNA binding	GO:0000978|RNA polymerase II cis-regulatory region sequence-specific DNA binding; GO:0003700|DNA-binding transcription factor activity; GO:0000981|DNA-binding transcription factor activity, RNA polymerase II-specific; GO:1990837|sequence-specific double-stranded DNA binding	Transcriptional misregulation in cancer	KEGG:hsa05202	Transcriptional misregulation in cancer|KEGG:hsa05202
hsa-miR-133a-3p.1	ENSG00000197584.7	KCNMB2	ENST00000432997.1	potassium large conductance calcium-activated channel, subfamily M, beta member 2 [Source:HGNC Symbol;Acc:6286]	GO:0005513; GO:0006813; GO:0071805; GO:0019228; GO:0019229; GO:0001508; GO:1901381	detection of calcium ion; potassium ion transport; potassium ion transmembrane transport; neuronal action potential; regulation of vasoconstriction; action potential; positive regulation of potassium ion transmembrane transport	GO:0005513|detection of calcium ion; GO:0006813|potassium ion transport; GO:0071805|potassium ion transmembrane transport; GO:0019228|neuronal action potential; GO:0019229|regulation of vasoconstriction; GO:0001508|action potential; GO:1901381|positive regulation of potassium ion transmembrane transport	GO:0005887; GO:0005886; GO:0008076	integral component of plasma membrane; plasma membrane; voltage-gated potassium channel complex	GO:0005887|integral component of plasma membrane; GO:0005886|plasma membrane; GO:0008076|voltage-gated potassium channel complex	GO:0005515; GO:0015459; GO:0008200; GO:0015269	protein binding; potassium channel regulator activity; ion channel inhibitor activity; calcium-activated potassium channel activity	GO:0005515|protein binding; GO:0015459|potassium channel regulator activity; GO:0008200|ion channel inhibitor activity; GO:0015269|calcium-activated potassium channel activity	Nitric oxide stimulates guanylate cyclase; Platelet homeostasis; Hemostasis; Vascular smooth muscle contraction; cGMP-PKG signaling pathway; Neuronal System; Ca2+ activated K+ channels; Insulin secretion; cGMP effects; Potassium Channels	REACT:R-HSA-392154; REACT:R-HSA-418346; REACT:R-HSA-109582; KEGG:hsa04270; KEGG:hsa04022; REACT:R-HSA-112316; REACT:R-HSA-1296052; KEGG:hsa04911; REACT:R-HSA-418457; REACT:R-HSA-1296071	Nitric oxide stimulates guanylate cyclase|REACT:R-HSA-392154; Platelet homeostasis|REACT:R-HSA-418346; Hemostasis|REACT:R-HSA-109582; Vascular smooth muscle contraction|KEGG:hsa04270; cGMP-PKG signaling pathway|KEGG:hsa04022; Neuronal System|REACT:R-HSA-112316; Ca2+ activated K+ channels|REACT:R-HSA-1296052; Insulin secretion|KEGG:hsa04911; cGMP effects|REACT:R-HSA-418457; Potassium Channels|REAC…
hsa-miR-133a-3p.1	ENSG00000108773.6	KAT2A	ENST00000225916.5	K(lysine) acetyltransferase 2A [Source:HGNC Symbol;Acc:4201]	GO:0045944; GO:0007616; GO:0031667; GO:0035066; GO:0007507; GO:0021537; GO:0046600; GO:0045722; GO:0050863; GO:0061035; GO:0016578; GO:0001701; GO:0001756; GO:0045589; GO:0044154; GO:1903010; GO:0048167; GO:0106227; GO:0106077; GO:0060173; GO:0022037; GO:0045893; GO:0030901; GO:0016573; GO:0006338; GO:0048312; GO:0071356; GO:0018393; GO:0014070; GO:0008283; GO:1990090; GO:0016579; GO:0031647; GO:…	positive regulation of transcription by RNA polymerase II; long-term memory; response to nutrient levels; positive regulation of histone acetylation; heart development; telencephalon development; negative regulation of centriole replication; positive regulation of gluconeogenesis; regulation of T cell activation; regulation of cartilage development; histone deubiquitination; in utero embryonic de…	GO:0045944|positive regulation of transcription by RNA polymerase II; GO:0007616|long-term memory; GO:0031667|response to nutrient levels; GO:0035066|positive regulation of histone acetylation; GO:0007507|heart development; GO:0021537|telencephalon development; GO:0046600|negative regulation of centriole replication; GO:0045722|positive regulation of gluconeogenesis; GO:0050863|regulation of T ce…	GO:0072686; GO:0033276; GO:0030914; GO:0005671; GO:0005634; GO:0005654; GO:0000785; GO:0000123; GO:0005813; GO:0005615	mitotic spindle; transcription factor TFTC complex; STAGA complex; Ada2/Gcn5/Ada3 transcription activator complex; nucleus; nucleoplasm; chromatin; histone acetyltransferase complex; centrosome; extracellular space	GO:0072686|mitotic spindle; GO:0033276|transcription factor TFTC complex; GO:0030914|STAGA complex; GO:0005671|Ada2/Gcn5/Ada3 transcription activator complex; GO:0005634|nucleus; GO:0005654|nucleoplasm; GO:0000785|chromatin; GO:0000123|histone acetyltransferase complex; GO:0005813|centrosome; GO:0005615|extracellular space	GO:0008134; GO:0106078; GO:0106229; GO:0043997; GO:0004402; GO:0010484; GO:0042826; GO:0019903; GO:0003682; GO:0061733; GO:0003713; GO:0005515	transcription factor binding; histone succinyltransferase activity; histone glutaryltransferase activity; histone acetyltransferase activity (H4-K12 specific); histone acetyltransferase activity; H3 histone acetyltransferase activity; histone deacetylase binding; protein phosphatase binding; chromatin binding; peptide-lysine-N-acetyltransferase activity; transcription coactivator activity; protei…	GO:0008134|transcription factor binding; GO:0106078|histone succinyltransferase activity; GO:0106229|histone glutaryltransferase activity; GO:0043997|histone acetyltransferase activity (H4-K12 specific); GO:0004402|histone acetyltransferase activity; GO:0010484|H3 histone acetyltransferase activity; GO:0042826|histone deacetylase binding; GO:0019903|protein phosphatase binding; GO:0003682|chromat…	RNA Polymerase I Promoter Clearance; Chromatin organization; RNA Polymerase I, RNA Polymerase III, and Mitochondrial Transcription; Deubiquitination; Gene Expression; Pre-NOTCH Transcription and Translation; Disease; Metabolism of proteins; Viral carcinogenesis; RNA Polymerase I Transcription Initiation; Signaling by NOTCH1; NOTCH1 Intracellular Domain Regulates Transcription; Diseases of signal …	REACT:R-HSA-73854; REACT:R-HSA-4839726; REACT:R-HSA-504046; REACT:R-HSA-5688426; REACT:R-HSA-74160; REACT:R-HSA-1912408; REACT:R-HSA-1643685; REACT:R-HSA-392499; KEGG:hsa05203; REACT:R-HSA-73762; REACT:R-HSA-1980143; REACT:R-HSA-2122947; REACT:R-HSA-5663202; REACT:R-HSA-2644606; REACT:R-HSA-3214847; REACT:R-HSA-5250924; REACT:R-HSA-212436; KEGG:hsa05166; REACT:R-HSA-5689880; REACT:R-HSA-162582; R…	RNA Polymerase I Promoter Clearance|REACT:R-HSA-73854; Chromatin organization|REACT:R-HSA-4839726; RNA Polymerase I, RNA Polymerase III, and Mitochondrial Transcription|REACT:R-HSA-504046; Deubiquitination|REACT:R-HSA-5688426; Gene Expression|REACT:R-HSA-74160; Pre-NOTCH Transcription and Translation|REACT:R-HSA-1912408; Disease|REACT:R-HSA-1643685; Metabolism of proteins|REACT:R-HSA-392499; Vira…
hsa-miR-133a-3p.1	ENSG00000085719.7	CPNE3	ENST00000198765.4	copine III [Source:HGNC Symbol;Acc:2316]	GO:0046474; GO:0038128; GO:0043312; GO:0006468; GO:0071277; GO:0030335; GO:0071363	glycerophospholipid biosynthetic process; ERBB2 signaling pathway; neutrophil degranulation; protein phosphorylation; cellular response to calcium ion; positive regulation of cell migration; cellular response to growth factor stimulus	GO:0046474|glycerophospholipid biosynthetic process; GO:0038128|ERBB2 signaling pathway; GO:0043312|neutrophil degranulation; GO:0006468|protein phosphorylation; GO:0071277|cellular response to calcium ion; GO:0030335|positive regulation of cell migration; GO:0071363|cellular response to growth factor stimulus	GO:0005737; GO:0005886; GO:0070062; GO:0005730; GO:0005829; GO:0005654; GO:0005739; GO:0005634; GO:0035577; GO:0005925; GO:0030054	cytoplasm; plasma membrane; extracellular exosome; nucleolus; cytosol; nucleoplasm; mitochondrion; nucleus; azurophil granule membrane; focal adhesion; cell junction	GO:0005737|cytoplasm; GO:0005886|plasma membrane; GO:0070062|extracellular exosome; GO:0005730|nucleolus; GO:0005829|cytosol; GO:0005654|nucleoplasm; GO:0005739|mitochondrion; GO:0005634|nucleus; GO:0035577|azurophil granule membrane; GO:0005925|focal adhesion; GO:0030054|cell junction	GO:0046872; GO:0030971; GO:0048306; GO:0005515; GO:0003723; GO:0004674; GO:0005544	metal ion binding; receptor tyrosine kinase binding; calcium-dependent protein binding; protein binding; RNA binding; protein serine/threonine kinase activity; calcium-dependent phospholipid binding	GO:0046872|metal ion binding; GO:0030971|receptor tyrosine kinase binding; GO:0048306|calcium-dependent protein binding; GO:0005515|protein binding; GO:0003723|RNA binding; GO:0004674|protein serine/threonine kinase activity; GO:0005544|calcium-dependent phospholipid binding	Neutrophil degranulation; Immune System; Phospholipid metabolism; Metabolism of lipids and lipoproteins; Innate Immune System; Metabolism; Glycerophospholipid biosynthesis	REACT:R-HSA-6798695; REACT:R-HSA-168256; REACT:R-HSA-1483257; REACT:R-HSA-556833; REACT:R-HSA-168249; REACT:R-HSA-1430728; REACT:R-HSA-1483206	Neutrophil degranulation|REACT:R-HSA-6798695; Immune System|REACT:R-HSA-168256; Phospholipid metabolism|REACT:R-HSA-1483257; Metabolism of lipids and lipoproteins|REACT:R-HSA-556833; Innate Immune System|REACT:R-HSA-168249; Metabolism|REACT:R-HSA-1430728; Glycerophospholipid biosynthesis|REACT:R-HSA-1483206
hsa-miR-133a-3p.1	ENSG00000163788.9	SNRK	ENST00000429705.2	SNF related kinase [Source:HGNC Symbol;Acc:30598]	GO:0006468; GO:0035556; GO:0030099	protein phosphorylation; intracellular signal transduction; myeloid cell differentiation	GO:0006468|protein phosphorylation; GO:0035556|intracellular signal transduction; GO:0030099|myeloid cell differentiation	GO:0005737; GO:0005634	cytoplasm; nucleus	GO:0005737|cytoplasm; GO:0005634|nucleus	GO:0106310; GO:0004674; GO:0005524; GO:0106311; GO:0000287	protein serine kinase activity; protein serine/threonine kinase activity; ATP binding; protein threonine kinase activity; magnesium ion binding	GO:0106310|protein serine kinase activity; GO:0004674|protein serine/threonine kinase activity; GO:0005524|ATP binding; GO:0106311|protein threonine kinase activity; GO:0000287|magnesium ion binding
hsa-miR-133a-3p.1	ENSG00000119608.8	PROX2	ENST00000556084.2	prospero homeobox 2 [Source:HGNC Symbol;Acc:26715]	GO:0006357	regulation of transcription by RNA polymerase II	GO:0006357|regulation of transcription by RNA polymerase II	GO:0005634; GO:0000785	nucleus; chromatin	GO:0005634|nucleus; GO:0000785|chromatin	GO:0000978; GO:0000981	RNA polymerase II cis-regulatory region sequence-specific DNA binding; DNA-binding transcription factor activity, RNA polymerase II-specific	GO:0000978|RNA polymerase II cis-regulatory region sequence-specific DNA binding; GO:0000981|DNA-binding transcription factor activity, RNA polymerase II-specific
hsa-miR-133a-3p.1	ENSG00000109906.9	ZBTB16	ENST00000335953.4	zinc finger and BTB domain containing 16 [Source:HGNC Symbol;Acc:12930]	GO:0045638; GO:0032332; GO:0045600; GO:0016567; GO:0051138; GO:0045944; GO:0061036; GO:0043065; GO:0009952; GO:0009880; GO:0030099; GO:0048133; GO:0045892; GO:0001823; GO:0045778; GO:0042733; GO:0043687; GO:0000122; GO:0007417; GO:0035116; GO:0008285; GO:0006357; GO:0030097; GO:0045893; GO:0051216; GO:0034504; GO:0006915; GO:0035136	negative regulation of myeloid cell differentiation; positive regulation of chondrocyte differentiation; positive regulation of fat cell differentiation; protein ubiquitination; positive regulation of NK T cell differentiation; positive regulation of transcription by RNA polymerase II; positive regulation of cartilage development; positive regulation of apoptotic process; anterior/posterior patte…	GO:0045638|negative regulation of myeloid cell differentiation; GO:0032332|positive regulation of chondrocyte differentiation; GO:0045600|positive regulation of fat cell differentiation; GO:0016567|protein ubiquitination; GO:0051138|positive regulation of NK T cell differentiation; GO:0045944|positive regulation of transcription by RNA polymerase II; GO:0061036|positive regulation of cartilage de…	GO:0016604; GO:0032991; GO:0017053; GO:0005634; GO:0005886; GO:0016605; GO:0016607; GO:0005829	nuclear body; protein-containing complex; transcription repressor complex; nucleus; plasma membrane; PML body; nuclear speck; cytosol	GO:0016604|nuclear body; GO:0032991|protein-containing complex; GO:0017053|transcription repressor complex; GO:0005634|nucleus; GO:0005886|plasma membrane; GO:0016605|PML body; GO:0016607|nuclear speck; GO:0005829|cytosol	GO:0046872; GO:0042802; GO:0042803; GO:0019904; GO:0001228; GO:0003677; GO:0008022; GO:0001222; GO:0001227; GO:0005515; GO:0000978	metal ion binding; identical protein binding; protein homodimerization activity; protein domain specific binding; DNA-binding transcription activator activity, RNA polymerase II-specific; DNA binding; protein C-terminus binding; transcription corepressor binding; DNA-binding transcription repressor activity, RNA polymerase II-specific; protein binding; RNA polymerase II cis-regulatory region sequ…	GO:0046872|metal ion binding; GO:0042802|identical protein binding; GO:0042803|protein homodimerization activity; GO:0019904|protein domain specific binding; GO:0001228|DNA-binding transcription activator activity, RNA polymerase II-specific; GO:0003677|DNA binding; GO:0008022|protein C-terminus binding; GO:0001222|transcription corepressor binding; GO:0001227|DNA-binding transcription repressor …	Transcriptional misregulation in cancer; Class I MHC mediated antigen processing & presentation; Acute myeloid leukemia; Pathways in cancer; Immune System; Adaptive Immune System; Antigen processing: Ubiquitination & Proteasome degradation	KEGG:hsa05202; REACT:R-HSA-983169; KEGG:hsa05221; KEGG:hsa05200; REACT:R-HSA-168256; REACT:R-HSA-1280218; REACT:R-HSA-983168	Transcriptional misregulation in cancer|KEGG:hsa05202; Class I MHC mediated antigen processing & presentation|REACT:R-HSA-983169; Acute myeloid leukemia|KEGG:hsa05221; Pathways in cancer|KEGG:hsa05200; Immune System|REACT:R-HSA-168256; Adaptive Immune System|REACT:R-HSA-1280218; Antigen processing: Ubiquitination & Proteasome degradation|REACT:R-HSA-983168
hsa-miR-133a-3p.1	ENSG00000104375.11	STK3	ENST00000419617.2	serine/threonine kinase 3 [Source:HGNC Symbol;Acc:11406]	GO:0008285; GO:0051262; GO:0050821; GO:0007417; GO:0046621; GO:1902043; GO:0006915; GO:0006468; GO:0060800; GO:0060215; GO:0051897; GO:0097284; GO:0032092; GO:0003157; GO:0045600; GO:0007165; GO:0046330; GO:0043408; GO:0060706; GO:0071902; GO:0032147; GO:0090090; GO:0051091; GO:0001841; GO:0035329; GO:0043065; GO:0035556	negative regulation of cell population proliferation; protein tetramerization; protein stabilization; central nervous system development; negative regulation of organ growth; positive regulation of extrinsic apoptotic signaling pathway via death domain receptors; apoptotic process; protein phosphorylation; regulation of cell differentiation involved in embryonic placenta development; primitive he…	GO:0008285|negative regulation of cell population proliferation; GO:0051262|protein tetramerization; GO:0050821|protein stabilization; GO:0007417|central nervous system development; GO:0046621|negative regulation of organ growth; GO:1902043|positive regulation of extrinsic apoptotic signaling pathway via death domain receptors; GO:0006915|apoptotic process; GO:0006468|protein phosphorylation; GO:…	GO:0005829; GO:0005737; GO:0005634; GO:0032991	cytosol; cytoplasm; nucleus; protein-containing complex	GO:0005829|cytosol; GO:0005737|cytoplasm; GO:0005634|nucleus; GO:0032991|protein-containing complex	GO:0043539; GO:0005515; GO:0004674; GO:0106311; GO:0000287; GO:0004672; GO:0106310; GO:0005524; GO:0042802	protein serine/threonine kinase activator activity; protein binding; protein serine/threonine kinase activity; protein threonine kinase activity; magnesium ion binding; protein kinase activity; protein serine kinase activity; ATP binding; identical protein binding	GO:0043539|protein serine/threonine kinase activator activity; GO:0005515|protein binding; GO:0004674|protein serine/threonine kinase activity; GO:0106311|protein threonine kinase activity; GO:0000287|magnesium ion binding; GO:0004672|protein kinase activity; GO:0106310|protein serine kinase activity; GO:0005524|ATP binding; GO:0042802|identical protein binding	Signaling by Hippo; Signal Transduction; Hippo signaling pathway; Hippo signaling pathway -multiple species; Hippo signaling; MAPK signaling pathway	REACT:R-HSA-2028269; REACT:R-HSA-162582; KEGG:hsa04390; KEGG:hsa04392; KEGG:hsa_M00683; KEGG:hsa04010	Signaling by Hippo|REACT:R-HSA-2028269; Signal Transduction|REACT:R-HSA-162582; Hippo signaling pathway|KEGG:hsa04390; Hippo signaling pathway -multiple species|KEGG:hsa04392; Hippo signaling|KEGG:hsa_M00683; MAPK signaling pathway|KEGG:hsa04010
hsa-miR-133a-3p.1	ENSG00000109943.4	CRTAM	ENST00000227348.4	cytotoxic and regulatory T cell molecule [Source:HGNC Symbol;Acc:24313]	GO:0050776; GO:0097021; GO:0045580; GO:0032729; GO:0001913; GO:0050798; GO:0001819; GO:0002355; GO:0051606; GO:0045954; GO:0001768; GO:0008037; GO:0002860; GO:2001185; GO:0046007; GO:0007157; GO:0050863	regulation of immune response; lymphocyte migration into lymphoid organs; regulation of T cell differentiation; positive regulation of interferon-gamma production; T cell mediated cytotoxicity; activated T cell proliferation; positive regulation of cytokine production; detection of tumor cell; detection of stimulus; positive regulation of natural killer cell mediated cytotoxicity; establishment o…	GO:0050776|regulation of immune response; GO:0097021|lymphocyte migration into lymphoid organs; GO:0045580|regulation of T cell differentiation; GO:0032729|positive regulation of interferon-gamma production; GO:0001913|T cell mediated cytotoxicity; GO:0050798|activated T cell proliferation; GO:0001819|positive regulation of cytokine production; GO:0002355|detection of tumor cell; GO:0051606|detec…	GO:0001772; GO:0005886; GO:0016021	immunological synapse; plasma membrane; integral component of membrane	GO:0001772|immunological synapse; GO:0005886|plasma membrane; GO:0016021|integral component of membrane	GO:0005102	signaling receptor binding	GO:0005102|signaling receptor binding	Immune System; Immunoregulatory interactions between a Lymphoid and a non-Lymphoid cell; Adaptive Immune System	REACT:R-HSA-168256; REACT:R-HSA-198933; REACT:R-HSA-1280218	Immune System|REACT:R-HSA-168256; Immunoregulatory interactions between a Lymphoid and a non-Lymphoid cell|REACT:R-HSA-198933; Adaptive Immune System|REACT:R-HSA-1280218
hsa-miR-133a-3p.1	ENSG00000152894.10	PTPRK	ENST00000368226.4	protein tyrosine phosphatase, receptor type, K [Source:HGNC Symbol;Acc:9674]	GO:0034614; GO:0031175; GO:0007165; GO:0007179; GO:0010839; GO:0030217; GO:0008285; GO:0034394; GO:0006470; GO:0030336; GO:0045786; GO:0048041; GO:0007155; GO:0016477; GO:0035335; GO:0034644; GO:0045892	cellular response to reactive oxygen species; neuron projection development; signal transduction; transforming growth factor beta receptor signaling pathway; negative regulation of keratinocyte proliferation; T cell differentiation; negative regulation of cell population proliferation; protein localization to cell surface; protein dephosphorylation; negative regulation of cell migration; negative…	GO:0034614|cellular response to reactive oxygen species; GO:0031175|neuron projection development; GO:0007165|signal transduction; GO:0007179|transforming growth factor beta receptor signaling pathway; GO:0010839|negative regulation of keratinocyte proliferation; GO:0030217|T cell differentiation; GO:0008285|negative regulation of cell population proliferation; GO:0034394|protein localization to …	GO:0005912; GO:0009986; GO:0005911; GO:0016021; GO:0030054; GO:0043231; GO:0031256; GO:0005887; GO:0005886	adherens junction; cell surface; cell-cell junction; integral component of membrane; cell junction; intracellular membrane-bounded organelle; leading edge membrane; integral component of plasma membrane; plasma membrane	GO:0005912|adherens junction; GO:0009986|cell surface; GO:0005911|cell-cell junction; GO:0016021|integral component of membrane; GO:0030054|cell junction; GO:0043231|intracellular membrane-bounded organelle; GO:0031256|leading edge membrane; GO:0005887|integral component of plasma membrane; GO:0005886|plasma membrane	GO:0008013; GO:0045295; GO:0005001; GO:0004725; GO:0005515; GO:0019901	beta-catenin binding; gamma-catenin binding; transmembrane receptor protein tyrosine phosphatase activity; protein tyrosine phosphatase activity; protein binding; protein kinase binding	GO:0008013|beta-catenin binding; GO:0045295|gamma-catenin binding; GO:0005001|transmembrane receptor protein tyrosine phosphatase activity; GO:0004725|protein tyrosine phosphatase activity; GO:0005515|protein binding; GO:0019901|protein kinase binding	Signaling by EGFR; Signal Transduction; EGFR downregulation	REACT:R-HSA-177929; REACT:R-HSA-162582; REACT:R-HSA-182971	Signaling by EGFR|REACT:R-HSA-177929; Signal Transduction|REACT:R-HSA-162582; EGFR downregulation|REACT:R-HSA-182971
hsa-miR-133a-3p.1	ENSG00000147130.10	ZMYM3	ENST00000314425.5	zinc finger, MYM-type 3 [Source:HGNC Symbol;Acc:13054]	GO:0007010; GO:0007275; GO:0022604	cytoskeleton organization; multicellular organism development; regulation of cell morphogenesis	GO:0007010|cytoskeleton organization; GO:0007275|multicellular organism development; GO:0022604|regulation of cell morphogenesis	GO:0005654	nucleoplasm	GO:0005654|nucleoplasm	GO:0005515; GO:0008270; GO:0003677	protein binding; zinc ion binding; DNA binding	GO:0005515|protein binding; GO:0008270|zinc ion binding; GO:0003677|DNA binding
hsa-miR-133a-3p.1	ENSG00000099219.9	ERMP1	ENST00000381506.3	endoplasmic reticulum metallopeptidase 1 [Source:HGNC Symbol;Acc:23703]	GO:0030968; GO:0006508; GO:0034599	endoplasmic reticulum unfolded protein response; proteolysis; cellular response to oxidative stress	GO:0030968|endoplasmic reticulum unfolded protein response; GO:0006508|proteolysis; GO:0034599|cellular response to oxidative stress	GO:0005789; GO:0016021; GO:0005783; GO:0016020	endoplasmic reticulum membrane; integral component of membrane; endoplasmic reticulum; membrane	GO:0005789|endoplasmic reticulum membrane; GO:0016021|integral component of membrane; GO:0005783|endoplasmic reticulum; GO:0016020|membrane	GO:0005515; GO:0046872; GO:0008235	protein binding; metal ion binding; metalloexopeptidase activity	GO:0005515|protein binding; GO:0046872|metal ion binding; GO:0008235|metalloexopeptidase activity
hsa-miR-133a-3p.1	ENSG00000131242.11	RAB11FIP4	ENST00000325874.8	RAB11 family interacting protein 4 (class II) [Source:HGNC Symbol;Acc:30267]	GO:0032456; GO:0032465	endocytic recycling; regulation of cytokinesis	GO:0032456|endocytic recycling; GO:0032465|regulation of cytokinesis	GO:0055038; GO:0005615; GO:0005813; GO:0030139; GO:0030496; GO:0005819; GO:0032154; GO:0005768	recycling endosome membrane; extracellular space; centrosome; endocytic vesicle; midbody; spindle; cleavage furrow; endosome	GO:0055038|recycling endosome membrane; GO:0005615|extracellular space; GO:0005813|centrosome; GO:0030139|endocytic vesicle; GO:0030496|midbody; GO:0005819|spindle; GO:0032154|cleavage furrow; GO:0005768|endosome	GO:0031267; GO:0005515; GO:0042803; GO:0005509	small GTPase binding; protein binding; protein homodimerization activity; calcium ion binding	GO:0031267|small GTPase binding; GO:0005515|protein binding; GO:0042803|protein homodimerization activity; GO:0005509|calcium ion binding	Endocytosis	KEGG:hsa04144	Endocytosis|KEGG:hsa04144
hsa-miR-133a-3p.1	ENSG00000162129.8	CLPB	ENST00000294053.3	ClpB caseinolytic peptidase B homolog (E. coli) [Source:HGNC Symbol;Acc:30664]	GO:0034605; GO:0039529; GO:0140374	cellular response to heat; RIG-I signaling pathway; antiviral innate immune response	GO:0034605|cellular response to heat; GO:0039529|RIG-I signaling pathway; GO:0140374|antiviral innate immune response	GO:0005758; GO:0005737; GO:0005739	mitochondrial intermembrane space; cytoplasm; mitochondrion	GO:0005758|mitochondrial intermembrane space; GO:0005737|cytoplasm; GO:0005739|mitochondrion	GO:0003674; GO:0016887; GO:0005515; GO:0016787; GO:0005524	molecular_function; ATPase; protein binding; hydrolase activity; ATP binding	GO:0003674|molecular_function; GO:0016887|ATPase; GO:0005515|protein binding; GO:0016787|hydrolase activity; GO:0005524|ATP binding	Longevity regulating pathway - multiple species	KEGG:hsa04213	Longevity regulating pathway - multiple species|KEGG:hsa04213
hsa-miR-133a-3p.1	ENSG00000053438.7	NNAT	ENST00000062104.2	neuronatin [Source:HGNC Symbol;Acc:7860]	GO:0032024; GO:0007420; GO:0009249; GO:0030182	positive regulation of insulin secretion; brain development; protein lipoylation; neuron differentiation	GO:0032024|positive regulation of insulin secretion; GO:0007420|brain development; GO:0009249|protein lipoylation; GO:0030182|neuron differentiation	GO:0005737	cytoplasm	GO:0005737|cytoplasm
hsa-miR-133a-3p.1	ENSG00000140488.10	CELF6	ENST00000287202.5	CUGBP, Elav-like family member 6 [Source:HGNC Symbol;Acc:14059]	GO:0006376; GO:0000381	mRNA splice site selection; regulation of alternative mRNA splicing, via spliceosome	GO:0006376|mRNA splice site selection; GO:0000381|regulation of alternative mRNA splicing, via spliceosome	GO:0005737; GO:1990904; GO:0005634	cytoplasm; ribonucleoprotein complex; nucleus	GO:0005737|cytoplasm; GO:1990904|ribonucleoprotein complex; GO:0005634|nucleus	GO:0003723; GO:0003729	RNA binding; mRNA binding	GO:0003723|RNA binding; GO:0003729|mRNA binding
hsa-miR-133a-3p.1	ENSG00000169129.10	AFAP1L2	ENST00000304129.4	actin filament associated protein 1-like 2 [Source:HGNC Symbol;Acc:25901]	GO:0032675; GO:0007346; GO:0006954; GO:0032757; GO:0061098; GO:0045742; GO:0045893	regulation of interleukin-6 production; regulation of mitotic cell cycle; inflammatory response; positive regulation of interleukin-8 production; positive regulation of protein tyrosine kinase activity; positive regulation of epidermal growth factor receptor signaling pathway; positive regulation of transcription, DNA-templated	GO:0032675|regulation of interleukin-6 production; GO:0007346|regulation of mitotic cell cycle; GO:0006954|inflammatory response; GO:0032757|positive regulation of interleukin-8 production; GO:0061098|positive regulation of protein tyrosine kinase activity; GO:0045742|positive regulation of epidermal growth factor receptor signaling pathway; GO:0045893|positive regulation of transcription, DNA-te…	GO:0005737; GO:0005886; GO:0005829	cytoplasm; plasma membrane; cytosol	GO:0005737|cytoplasm; GO:0005886|plasma membrane; GO:0005829|cytosol	GO:0017124; GO:0030296; GO:0035591; GO:0042169	SH3 domain binding; protein tyrosine kinase activator activity; signaling adaptor activity; SH2 domain binding	GO:0017124|SH3 domain binding; GO:0030296|protein tyrosine kinase activator activity; GO:0035591|signaling adaptor activity; GO:0042169|SH2 domain binding
hsa-miR-133a-3p.1	ENSG00000081177.14	EXD2	ENST00000409018.3	exonuclease 3'-5' domain containing 2 [Source:HGNC Symbol;Acc:20217]	GO:0000724; GO:0006302; GO:0000729; GO:0090503; GO:0090305; GO:0031297	double-strand break repair via homologous recombination; double-strand break repair; DNA double-strand break processing; RNA phosphodiester bond hydrolysis, exonucleolytic; nucleic acid phosphodiester bond hydrolysis; replication fork processing	GO:0000724|double-strand break repair via homologous recombination; GO:0006302|double-strand break repair; GO:0000729|DNA double-strand break processing; GO:0090503|RNA phosphodiester bond hydrolysis, exonucleolytic; GO:0090305|nucleic acid phosphodiester bond hydrolysis; GO:0031297|replication fork processing	GO:0005634; GO:0005739; GO:0016021; GO:0005741; GO:0005737; GO:0090734; GO:0005759; GO:0045111	nucleus; mitochondrion; integral component of membrane; mitochondrial outer membrane; cytoplasm; site of DNA damage; mitochondrial matrix; intermediate filament cytoskeleton	GO:0005634|nucleus; GO:0005739|mitochondrion; GO:0016021|integral component of membrane; GO:0005741|mitochondrial outer membrane; GO:0005737|cytoplasm; GO:0090734|site of DNA damage; GO:0005759|mitochondrial matrix; GO:0045111|intermediate filament cytoskeleton	GO:0005515; GO:0008852; GO:0042803; GO:0008296; GO:0008310; GO:0008408; GO:0003676; GO:0030145; GO:0000175; GO:0000287	protein binding; exodeoxyribonuclease I activity; protein homodimerization activity; 3'-5'-exodeoxyribonuclease activity; single-stranded DNA 3'-5' exodeoxyribonuclease activity; 3'-5' exonuclease activity; nucleic acid binding; manganese ion binding; 3'-5'-exoribonuclease activity; magnesium ion binding	GO:0005515|protein binding; GO:0008852|exodeoxyribonuclease I activity; GO:0042803|protein homodimerization activity; GO:0008296|3'-5'-exodeoxyribonuclease activity; GO:0008310|single-stranded DNA 3'-5' exodeoxyribonuclease activity; GO:0008408|3'-5' exonuclease activity; GO:0003676|nucleic acid binding; GO:0030145|manganese ion binding; GO:0000175|3'-5'-exoribonuclease activity; GO:0000287|magne…
hsa-miR-133a-3p.1	ENSG00000112473.12	SLC39A7	ENST00000374675.3	solute carrier family 39 (zinc transporter), member 7 [Source:HGNC Symbol;Acc:4927]	GO:0071577; GO:0006882	zinc ion transmembrane transport; cellular zinc ion homeostasis	GO:0071577|zinc ion transmembrane transport; GO:0006882|cellular zinc ion homeostasis	GO:0005783; GO:0005794; GO:0005789; GO:0005654; GO:0016020; GO:0016021	endoplasmic reticulum; Golgi apparatus; endoplasmic reticulum membrane; nucleoplasm; membrane; integral component of membrane	GO:0005783|endoplasmic reticulum; GO:0005794|Golgi apparatus; GO:0005789|endoplasmic reticulum membrane; GO:0005654|nucleoplasm; GO:0016020|membrane; GO:0016021|integral component of membrane	GO:0005385; GO:0005515	zinc ion transmembrane transporter activity; protein binding	GO:0005385|zinc ion transmembrane transporter activity; GO:0005515|protein binding	Zinc influx into cells by the SLC39 gene family; SLC-mediated transmembrane transport; Zinc transporters; Transport of glucose and other sugars, bile salts and organic acids, metal ions and amine compounds; Metal ion SLC transporters; Transmembrane transport of small molecules	REACT:R-HSA-442380; REACT:R-HSA-425407; REACT:R-HSA-435354; REACT:R-HSA-425366; REACT:R-HSA-425410; REACT:R-HSA-382551	Zinc influx into cells by the SLC39 gene family|REACT:R-HSA-442380; SLC-mediated transmembrane transport|REACT:R-HSA-425407; Zinc transporters|REACT:R-HSA-435354; Transport of glucose and other sugars, bile salts and organic acids, metal ions and amine compounds|REACT:R-HSA-425366; Metal ion SLC transporters|REACT:R-HSA-425410; Transmembrane transport of small molecules|REACT:R-HSA-382551
hsa-miR-133a-3p.1	ENSG00000138593.4	SECISBP2L	ENST00000559471.1	SECIS binding protein 2-like [Source:HGNC Symbol;Acc:28997]	GO:0001514	selenocysteine incorporation	GO:0001514|selenocysteine incorporation	GO:1990904	ribonucleoprotein complex	GO:1990904|ribonucleoprotein complex	GO:0043021; GO:0035368; GO:0005515; GO:0003723; GO:0003730	ribonucleoprotein complex binding; selenocysteine insertion sequence binding; protein binding; RNA binding; mRNA 3'-UTR binding	GO:0043021|ribonucleoprotein complex binding; GO:0035368|selenocysteine insertion sequence binding; GO:0005515|protein binding; GO:0003723|RNA binding; GO:0003730|mRNA 3'-UTR binding
hsa-miR-133a-3p.1	ENSG00000204956.4	PCDHGA1	ENST00000517417.1	protocadherin gamma subfamily A, 1 [Source:HGNC Symbol;Acc:8696]	GO:0007156; GO:0007155	homophilic cell adhesion via plasma membrane adhesion molecules; cell adhesion	GO:0007156|homophilic cell adhesion via plasma membrane adhesion molecules; GO:0007155|cell adhesion	GO:0005887	integral component of plasma membrane	GO:0005887|integral component of plasma membrane	GO:0005509	calcium ion binding	GO:0005509|calcium ion binding
hsa-miR-133a-3p.1	ENSG00000138111.10	TMEM180	ENST00000238936.4	transmembrane protein 180 [Source:HGNC Symbol;Acc:26196]
hsa-miR-133a-3p.1	ENSG00000092201.5	SUPT16H	ENST00000216297.2	suppressor of Ty 16 homolog (S. cerevisiae) [Source:HGNC Symbol;Acc:11465]	GO:0032968; GO:0006337; GO:0034724; GO:0006281; GO:0006366; GO:0006260; GO:0006368; GO:1901796; GO:0032786	positive regulation of transcription elongation from RNA polymerase II promoter; nucleosome disassembly; DNA replication-independent nucleosome organization; DNA repair; transcription by RNA polymerase II; DNA replication; transcription elongation from RNA polymerase II promoter; regulation of signal transduction by p53 class mediator; positive regulation of DNA-templated transcription, elongation	GO:0032968|positive regulation of transcription elongation from RNA polymerase II promoter; GO:0006337|nucleosome disassembly; GO:0034724|DNA replication-independent nucleosome organization; GO:0006281|DNA repair; GO:0006366|transcription by RNA polymerase II; GO:0006260|DNA replication; GO:0006368|transcription elongation from RNA polymerase II promoter; GO:1901796|regulation of signal transduct…	GO:0005654; GO:0035101	nucleoplasm; FACT complex	GO:0005654|nucleoplasm; GO:0035101|FACT complex	GO:0031491; GO:0005515; GO:0003723	nucleosome binding; protein binding; RNA binding	GO:0031491|nucleosome binding; GO:0005515|protein binding; GO:0003723|RNA binding	RNA Polymerase II Pre-transcription Events; Tat-mediated elongation of the HIV-1 transcript; Regulation of TP53 Activity; RNA Polymerase II Transcription Elongation; HIV Transcription Elongation; Formation of HIV-1 elongation complex containing HIV-1 Tat; HIV Life Cycle; Pausing and recovery of HIV elongation; RNA Polymerase II Transcription; Formation of RNA Pol II elongation complex; Formation …	REACT:R-HSA-674695; REACT:R-HSA-167246; REACT:R-HSA-5633007; REACT:R-HSA-75955; REACT:R-HSA-167169; REACT:R-HSA-167200; REACT:R-HSA-162587; REACT:R-HSA-167290; REACT:R-HSA-73857; REACT:R-HSA-112382; REACT:R-HSA-167152; REACT:R-HSA-1643685; REACT:R-HSA-167243; REACT:R-HSA-74160; REACT:R-HSA-162906; REACT:R-HSA-162599; REACT:R-HSA-6804756; REACT:R-HSA-167238; REACT:R-HSA-167172; REACT:R-HSA-167287;…	RNA Polymerase II Pre-transcription Events|REACT:R-HSA-674695; Tat-mediated elongation of the HIV-1 transcript|REACT:R-HSA-167246; Regulation of TP53 Activity|REACT:R-HSA-5633007; RNA Polymerase II Transcription Elongation|REACT:R-HSA-75955; HIV Transcription Elongation|REACT:R-HSA-167169; Formation of HIV-1 elongation complex containing HIV-1 Tat|REACT:R-HSA-167200; HIV Life Cycle|REACT:R-HSA-16…
hsa-miR-133a-3p.1	ENSG00000169635.5	HIC2	ENST00000407464.2	hypermethylated in cancer 2 [Source:HGNC Symbol;Acc:18595]	GO:0000122; GO:0045892; GO:0006357	negative regulation of transcription by RNA polymerase II; negative regulation of transcription, DNA-templated; regulation of transcription by RNA polymerase II	GO:0000122|negative regulation of transcription by RNA polymerase II; GO:0045892|negative regulation of transcription, DNA-templated; GO:0006357|regulation of transcription by RNA polymerase II	GO:0005634; GO:0005654	nucleus; nucleoplasm	GO:0005634|nucleus; GO:0005654|nucleoplasm	GO:0008022; GO:0001227; GO:0003677; GO:0046872; GO:0005515; GO:0000978	protein C-terminus binding; DNA-binding transcription repressor activity, RNA polymerase II-specific; DNA binding; metal ion binding; protein binding; RNA polymerase II cis-regulatory region sequence-specific DNA binding	GO:0008022|protein C-terminus binding; GO:0001227|DNA-binding transcription repressor activity, RNA polymerase II-specific; GO:0003677|DNA binding; GO:0046872|metal ion binding; GO:0005515|protein binding; GO:0000978|RNA polymerase II cis-regulatory region sequence-specific DNA binding
hsa-miR-133a-3p.1	ENSG00000115282.15	TTC31	ENST00000410003.1	tetratricopeptide repeat domain 31 [Source:HGNC Symbol;Acc:25759]
hsa-miR-133a-3p.1	ENSG00000153936.12	HS2ST1	ENST00000370550.5	heparan sulfate 2-O-sulfotransferase 1 [Source:HGNC Symbol;Acc:5193]	GO:0006024; GO:0015015; GO:0015014	glycosaminoglycan biosynthetic process; heparan sulfate proteoglycan biosynthetic process, enzymatic modification; heparan sulfate proteoglycan biosynthetic process, polysaccharide chain biosynthetic process	GO:0006024|glycosaminoglycan biosynthetic process; GO:0015015|heparan sulfate proteoglycan biosynthetic process, enzymatic modification; GO:0015014|heparan sulfate proteoglycan biosynthetic process, polysaccharide chain biosynthetic process	GO:0000139; GO:0016020; GO:0016021	Golgi membrane; membrane; integral component of membrane	GO:0000139|Golgi membrane; GO:0016020|membrane; GO:0016021|integral component of membrane	GO:0004394; GO:0008146	heparan sulfate 2-O-sulfotransferase activity; sulfotransferase activity	GO:0004394|heparan sulfate 2-O-sulfotransferase activity; GO:0008146|sulfotransferase activity	HS-GAG biosynthesis; Glycosaminoglycan metabolism; Metabolism of carbohydrates; Glycosaminoglycan biosynthesis - heparan sulfate / heparin; Heparan sulfate/heparin (HS-GAG) metabolism; Metabolism	REACT:R-HSA-2022928; REACT:R-HSA-1630316; REACT:R-HSA-71387; KEGG:hsa00534; REACT:R-HSA-1638091; REACT:R-HSA-1430728	HS-GAG biosynthesis|REACT:R-HSA-2022928; Glycosaminoglycan metabolism|REACT:R-HSA-1630316; Metabolism of carbohydrates|REACT:R-HSA-71387; Glycosaminoglycan biosynthesis - heparan sulfate / heparin|KEGG:hsa00534; Heparan sulfate/heparin (HS-GAG) metabolism|REACT:R-HSA-1638091; Metabolism|REACT:R-HSA-1430728
hsa-miR-133a-3p.1	ENSG00000112773.11	FAM46A	ENST00000369754.3	family with sequence similarity 46, member A [Source:HGNC Symbol;Acc:18345]
hsa-miR-133a-3p.1	ENSG00000119636.11	CCDC176	ENST00000394009.3	coiled-coil domain containing 176 [Source:HGNC Symbol;Acc:19855]
hsa-miR-133a-3p.1	ENSG00000173120.10	KDM2A	ENST00000398645.2	lysine (K)-specific demethylase 2A [Source:HGNC Symbol;Acc:13606]	GO:0006303; GO:0006482; GO:0070544; GO:0010944; GO:0006357; GO:0032922; GO:0042752	double-strand break repair via nonhomologous end joining; protein demethylation; histone H3-K36 demethylation; negative regulation of transcription by competitive promoter binding; regulation of transcription by RNA polymerase II; circadian regulation of gene expression; regulation of circadian rhythm	GO:0006303|double-strand break repair via nonhomologous end joining; GO:0006482|protein demethylation; GO:0070544|histone H3-K36 demethylation; GO:0010944|negative regulation of transcription by competitive promoter binding; GO:0006357|regulation of transcription by RNA polymerase II; GO:0032922|circadian regulation of gene expression; GO:0042752|regulation of circadian rhythm	GO:0005654	nucleoplasm	GO:0005654|nucleoplasm	GO:0003712; GO:0051864; GO:0005515; GO:0045322; GO:0032452; GO:0008270	transcription coregulator activity; histone demethylase activity (H3-K36 specific); protein binding; unmethylated CpG binding; histone demethylase activity; zinc ion binding	GO:0003712|transcription coregulator activity; GO:0051864|histone demethylase activity (H3-K36 specific); GO:0005515|protein binding; GO:0045322|unmethylated CpG binding; GO:0032452|histone demethylase activity; GO:0008270|zinc ion binding	Chromatin modifying enzymes; HDMs demethylate histones; Chromatin organization	REACT:R-HSA-3247509; REACT:R-HSA-3214842; REACT:R-HSA-4839726	Chromatin modifying enzymes|REACT:R-HSA-3247509; HDMs demethylate histones|REACT:R-HSA-3214842; Chromatin organization|REACT:R-HSA-4839726
hsa-miR-133a-3p.1	ENSG00000183023.14	SLC8A1	ENST00000406785.2	solute carrier family 8 (sodium/calcium exchanger), member 1 [Source:HGNC Symbol;Acc:11068]	GO:0071901; GO:0002027; GO:0021537; GO:0030001; GO:0086064; GO:0006883; GO:0007584; GO:0042542; GO:0060048; GO:0002028; GO:0035725; GO:0044557; GO:0055074; GO:0098719; GO:0098735; GO:0010763; GO:1903779; GO:0010468; GO:0055013; GO:0006936; GO:0055119; GO:0099566; GO:0042493; GO:0035994; GO:0086012; GO:0002026; GO:0030501; GO:0060401; GO:0036376; GO:0070509; GO:0035902; GO:0098703; GO:0006811; GO:…	negative regulation of protein serine/threonine kinase activity; regulation of heart rate; telencephalon development; metal ion transport; cell communication by electrical coupling involved in cardiac conduction; cellular sodium ion homeostasis; response to nutrient; response to hydrogen peroxide; cardiac muscle contraction; regulation of sodium ion transport; sodium ion transmembrane transport; …	GO:0071901|negative regulation of protein serine/threonine kinase activity; GO:0002027|regulation of heart rate; GO:0021537|telencephalon development; GO:0030001|metal ion transport; GO:0086064|cell communication by electrical coupling involved in cardiac conduction; GO:0006883|cellular sodium ion homeostasis; GO:0007584|response to nutrient; GO:0042542|response to hydrogen peroxide; GO:0060048|c…	GO:0030425; GO:0043679; GO:0043198; GO:0005739; GO:0016020; GO:0014704; GO:0005887; GO:0030018; GO:0098794; GO:0005874; GO:0014069; GO:0043025; GO:0030315; GO:0042383; GO:0043197; GO:0005654; GO:0045202; GO:0030424; GO:0071944; GO:0005886; GO:0099055	dendrite; axon terminus; dendritic shaft; mitochondrion; membrane; intercalated disc; integral component of plasma membrane; Z disc; postsynapse; microtubule; postsynaptic density; neuronal cell body; T-tubule; sarcolemma; dendritic spine; nucleoplasm; synapse; axon; cell periphery; plasma membrane; integral component of postsynaptic membrane	GO:0030425|dendrite; GO:0043679|axon terminus; GO:0043198|dendritic shaft; GO:0005739|mitochondrion; GO:0016020|membrane; GO:0014704|intercalated disc; GO:0005887|integral component of plasma membrane; GO:0030018|Z disc; GO:0098794|postsynapse; GO:0005874|microtubule; GO:0014069|postsynaptic density; GO:0043025|neuronal cell body; GO:0030315|T-tubule; GO:0042383|sarcolemma; GO:0043197|dendritic s…	GO:0005509; GO:0044325; GO:0099580; GO:0005516; GO:0005432; GO:0005515; GO:0030506; GO:1905060; GO:0015491; GO:0008092	calcium ion binding; ion channel binding; ion antiporter activity involved in regulation of postsynaptic membrane potential; calmodulin binding; calcium:sodium antiporter activity; protein binding; ankyrin binding; calcium:cation antiporter activity involved in regulation of postsynaptic cytosolic calcium ion concentration; cation:cation antiporter activity; cytoskeletal protein binding	GO:0005509|calcium ion binding; GO:0044325|ion channel binding; GO:0099580|ion antiporter activity involved in regulation of postsynaptic membrane potential; GO:0005516|calmodulin binding; GO:0005432|calcium:sodium antiporter activity; GO:0005515|protein binding; GO:0030506|ankyrin binding; GO:1905060|calcium:cation antiporter activity involved in regulation of postsynaptic cytosolic calcium ion …	Transmembrane transport of small molecules; Hemostasis; Muscle contraction; Calcium signaling pathway; Adrenergic signaling in cardiomyocytes; Mineral absorption; Protein digestion and absorption; Apelin signaling pathway; Cardiac conduction; Dilated cardiomyopathy; Transport of inorganic cations/anions and amino acids/oligopeptides; cGMP-PKG signaling pathway; Sodium/Calcium exchangers; Platelet…	REACT:R-HSA-382551; REACT:R-HSA-109582; REACT:R-HSA-397014; KEGG:hsa04020; KEGG:hsa04261; KEGG:hsa04978; KEGG:hsa04974; KEGG:hsa04371; REACT:R-HSA-5576891; KEGG:hsa05414; REACT:R-HSA-425393; KEGG:hsa04022; REACT:R-HSA-425561; REACT:R-HSA-418360; REACT:R-HSA-418346; REACT:R-HSA-418359; REACT:R-HSA-5578775; KEGG:hsa04740; KEGG:hsa04260; KEGG:hsa05410; KEGG:hsa04961; REACT:R-HSA-425407; KEGG:hsa05412	Transmembrane transport of small molecules|REACT:R-HSA-382551; Hemostasis|REACT:R-HSA-109582; Muscle contraction|REACT:R-HSA-397014; Calcium signaling pathway|KEGG:hsa04020; Adrenergic signaling in cardiomyocytes|KEGG:hsa04261; Mineral absorption|KEGG:hsa04978; Protein digestion and absorption|KEGG:hsa04974; Apelin signaling pathway|KEGG:hsa04371; Cardiac conduction|REACT:R-HSA-5576891; Dilated c…
hsa-miR-133a-3p.1	ENSG00000135333.9	EPHA7	ENST00000369303.4	EPH receptor A7 [Source:HGNC Symbol;Acc:3390]	GO:0007420; GO:0007275; GO:0070372; GO:0048013; GO:0033674; GO:0007411; GO:0050919; GO:0031290; GO:0018108; GO:0072178; GO:0007169; GO:0006915; GO:0031952; GO:0051964; GO:0016310; GO:0043525; GO:0048755; GO:0048671; GO:0043281; GO:0099175; GO:0050730; GO:0022407; GO:0001934	brain development; multicellular organism development; regulation of ERK1 and ERK2 cascade; ephrin receptor signaling pathway; positive regulation of kinase activity; axon guidance; negative chemotaxis; retinal ganglion cell axon guidance; peptidyl-tyrosine phosphorylation; nephric duct morphogenesis; transmembrane receptor protein tyrosine kinase signaling pathway; apoptotic process; regulation …	GO:0007420|brain development; GO:0007275|multicellular organism development; GO:0070372|regulation of ERK1 and ERK2 cascade; GO:0048013|ephrin receptor signaling pathway; GO:0033674|positive regulation of kinase activity; GO:0007411|axon guidance; GO:0050919|negative chemotaxis; GO:0031290|retinal ganglion cell axon guidance; GO:0018108|peptidyl-tyrosine phosphorylation; GO:0072178|nephric duct m…	GO:0030425; GO:0098685; GO:0098978; GO:0043005; GO:0005887; GO:0098686; GO:0043025; GO:0099061; GO:0031594; GO:0005886; GO:0043235	dendrite; Schaffer collateral - CA1 synapse; glutamatergic synapse; neuron projection; integral component of plasma membrane; hippocampal mossy fiber to CA3 synapse; neuronal cell body; integral component of postsynaptic density membrane; neuromuscular junction; plasma membrane; receptor complex	GO:0030425|dendrite; GO:0098685|Schaffer collateral - CA1 synapse; GO:0098978|glutamatergic synapse; GO:0043005|neuron projection; GO:0005887|integral component of plasma membrane; GO:0098686|hippocampal mossy fiber to CA3 synapse; GO:0043025|neuronal cell body; GO:0099061|integral component of postsynaptic density membrane; GO:0031594|neuromuscular junction; GO:0005886|plasma membrane; GO:004323…	GO:0005515; GO:0005004; GO:0045499; GO:0004714; GO:0005005; GO:0005524; GO:0019838; GO:0046875; GO:0004713; GO:0008046	protein binding; GPI-linked ephrin receptor activity; chemorepellent activity; transmembrane receptor protein tyrosine kinase activity; transmembrane-ephrin receptor activity; ATP binding; growth factor binding; ephrin receptor binding; protein tyrosine kinase activity; axon guidance receptor activity	GO:0005515|protein binding; GO:0005004|GPI-linked ephrin receptor activity; GO:0045499|chemorepellent activity; GO:0004714|transmembrane receptor protein tyrosine kinase activity; GO:0005005|transmembrane-ephrin receptor activity; GO:0005524|ATP binding; GO:0019838|growth factor binding; GO:0046875|ephrin receptor binding; GO:0004713|protein tyrosine kinase activity; GO:0008046|axon guidance rece…	Developmental Biology; EPHA-mediated growth cone collapse; Axon guidance; EPH-Ephrin signaling; EPH-ephrin mediated repulsion of cells	REACT:R-HSA-1266738; REACT:R-HSA-3928663; REACT:R-HSA-422475; REACT:R-HSA-2682334; REACT:R-HSA-3928665	Developmental Biology|REACT:R-HSA-1266738; EPHA-mediated growth cone collapse|REACT:R-HSA-3928663; Axon guidance|REACT:R-HSA-422475; EPH-Ephrin signaling|REACT:R-HSA-2682334; EPH-ephrin mediated repulsion of cells|REACT:R-HSA-3928665
hsa-miR-133a-3p.1	ENSG00000124789.7	NUP153	ENST00000262077.2	nucleoporin 153kDa [Source:HGNC Symbol;Acc:8062]	GO:0060964; GO:0016925; GO:0046718; GO:0006405; GO:0006110; GO:0019083; GO:0051292; GO:0046832; GO:0075733; GO:0006606; GO:0006406; GO:0075732; GO:0006409; GO:1900034; GO:0019058; GO:0016032	regulation of gene silencing by miRNA; protein sumoylation; viral entry into host cell; RNA export from nucleus; regulation of glycolytic process; viral transcription; nuclear pore complex assembly; negative regulation of RNA export from nucleus; intracellular transport of virus; protein import into nucleus; mRNA export from nucleus; viral penetration into host nucleus; tRNA export from nucleus; …	GO:0060964|regulation of gene silencing by miRNA; GO:0016925|protein sumoylation; GO:0046718|viral entry into host cell; GO:0006405|RNA export from nucleus; GO:0006110|regulation of glycolytic process; GO:0019083|viral transcription; GO:0051292|nuclear pore complex assembly; GO:0046832|negative regulation of RNA export from nucleus; GO:0075733|intracellular transport of virus; GO:0006606|protein …	GO:0016020; GO:0031965; GO:0005643; GO:0043657; GO:0044615; GO:0042405; GO:0005654; GO:0005730; GO:0034399; GO:0005829	membrane; nuclear membrane; nuclear pore; host cell; nuclear pore nuclear basket; nuclear inclusion body; nucleoplasm; nucleolus; nuclear periphery; cytosol	GO:0016020|membrane; GO:0031965|nuclear membrane; GO:0005643|nuclear pore; GO:0043657|host cell; GO:0044615|nuclear pore nuclear basket; GO:0042405|nuclear inclusion body; GO:0005654|nucleoplasm; GO:0005730|nucleolus; GO:0034399|nuclear periphery; GO:0005829|cytosol	GO:0003677; GO:0017056; GO:0043495; GO:0005515; GO:0008139; GO:0042802; GO:0046872	DNA binding; structural constituent of nuclear pore; protein-membrane adaptor activity; protein binding; nuclear localization sequence binding; identical protein binding; metal ion binding	GO:0003677|DNA binding; GO:0017056|structural constituent of nuclear pore; GO:0043495|protein-membrane adaptor activity; GO:0005515|protein binding; GO:0008139|nuclear localization sequence binding; GO:0042802|identical protein binding; GO:0046872|metal ion binding	RNA transport; Gene Silencing by RNA; Cell Cycle, Mitotic; Nuclear import of Rev protein; SUMOylation of RNA binding proteins; Antiviral mechanism by IFN-stimulated genes; Viral Messenger RNA Synthesis; Transport of the SLBP Dependant Mature mRNA; HIV Life Cycle; Transport of Mature Transcript to Cytoplasm; Nuclear Envelope Breakdown; Cytokine Signaling in Immune system; Transport of the SLBP ind…	KEGG:hsa03013; REACT:R-HSA-211000; REACT:R-HSA-69278; REACT:R-HSA-180746; REACT:R-HSA-4570464; REACT:R-HSA-1169410; REACT:R-HSA-168325; REACT:R-HSA-159230; REACT:R-HSA-162587; REACT:R-HSA-72202; REACT:R-HSA-2980766; REACT:R-HSA-1280215; REACT:R-HSA-159227; REACT:R-HSA-3108232; REACT:R-HSA-159231; REACT:R-HSA-71387; REACT:R-HSA-168276; REACT:R-HSA-2990846; REACT:R-HSA-2262752; REACT:R-HSA-168256; …	RNA transport|KEGG:hsa03013; Gene Silencing by RNA|REACT:R-HSA-211000; Cell Cycle, Mitotic|REACT:R-HSA-69278; Nuclear import of Rev protein|REACT:R-HSA-180746; SUMOylation of RNA binding proteins|REACT:R-HSA-4570464; Antiviral mechanism by IFN-stimulated genes|REACT:R-HSA-1169410; Viral Messenger RNA Synthesis|REACT:R-HSA-168325; Transport of the SLBP Dependant Mature mRNA|REACT:R-HSA-159230; HIV…
hsa-miR-133a-3p.1	ENSG00000138041.11	SMEK2	ENST00000272313.5	SMEK homolog 2, suppressor of mek1 (Dictyostelium) [Source:HGNC Symbol;Acc:29267]
hsa-miR-133a-3p.1	ENSG00000167566.12	NCKAP5L	ENST00000335999.6	NCK-associated protein 5-like [Source:HGNC Symbol;Acc:29321]	GO:0007019; GO:0001578	microtubule depolymerization; microtubule bundle formation	GO:0007019|microtubule depolymerization; GO:0001578|microtubule bundle formation	GO:0035371; GO:0005737; GO:0005813	microtubule plus-end; cytoplasm; centrosome	GO:0035371|microtubule plus-end; GO:0005737|cytoplasm; GO:0005813|centrosome	GO:0005515	protein binding	GO:0005515|protein binding
hsa-miR-133a-3p.1	ENSG00000100345.16	MYH9	ENST00000216181.5	myosin, heavy chain 9, non-muscle [Source:HGNC Symbol;Acc:7579]	GO:0001701; GO:0045055; GO:0006509; GO:1905684; GO:0015031; GO:0001778; GO:0050900; GO:0006911; GO:0000212; GO:0060471; GO:0007229; GO:0001768; GO:0030224; GO:1903923; GO:0031032; GO:0001525; GO:0002862; GO:0043534; GO:0032506; GO:0031532; GO:1903919; GO:0030048; GO:0051295; GO:0007520; GO:0008360; GO:0070527; GO:0030220; GO:0032418; GO:0032796	in utero embryonic development; regulated exocytosis; membrane protein ectodomain proteolysis; regulation of plasma membrane repair; protein transport; plasma membrane repair; leukocyte migration; phagocytosis, engulfment; meiotic spindle organization; cortical granule exocytosis; integrin-mediated signaling pathway; establishment of T cell polarity; monocyte differentiation; positive regulation …	GO:0001701|in utero embryonic development; GO:0045055|regulated exocytosis; GO:0006509|membrane protein ectodomain proteolysis; GO:1905684|regulation of plasma membrane repair; GO:0015031|protein transport; GO:0001778|plasma membrane repair; GO:0050900|leukocyte migration; GO:0006911|phagocytosis, engulfment; GO:0000212|meiotic spindle organization; GO:0060471|cortical granule exocytosis; GO:0007…	GO:0015629; GO:0060473; GO:0005819; GO:0001725; GO:0097513; GO:0016460; GO:0032991; GO:0005737; GO:0031594; GO:0001726; GO:0001931; GO:0016020; GO:0032154; GO:0005912; GO:0005925; GO:0005826; GO:0005829; GO:0031252; GO:0070062; GO:0001772; GO:0005634; GO:0005903; GO:0005886; GO:0042641; GO:0009898	actin cytoskeleton; cortical granule; spindle; stress fiber; myosin II filament; myosin II complex; protein-containing complex; cytoplasm; neuromuscular junction; ruffle; uropod; membrane; cleavage furrow; adherens junction; focal adhesion; actomyosin contractile ring; cytosol; cell leading edge; extracellular exosome; immunological synapse; nucleus; brush border; plasma membrane; actomyosin; cyt…	GO:0015629|actin cytoskeleton; GO:0060473|cortical granule; GO:0005819|spindle; GO:0001725|stress fiber; GO:0097513|myosin II filament; GO:0016460|myosin II complex; GO:0032991|protein-containing complex; GO:0005737|cytoplasm; GO:0031594|neuromuscular junction; GO:0001726|ruffle; GO:0001931|uropod; GO:0016020|membrane; GO:0032154|cleavage furrow; GO:0005912|adherens junction; GO:0005925|focal adh…	GO:0003779; GO:0043531; GO:0003774; GO:0005524; GO:0042802; GO:0045296; GO:0019904; GO:0005516; GO:0042803; GO:0000146; GO:0003723; GO:0016887; GO:0051015; GO:0005178; GO:0005515; GO:0043495	actin binding; ADP binding; motor activity; ATP binding; identical protein binding; cadherin binding; protein domain specific binding; calmodulin binding; protein homodimerization activity; microfilament motor activity; RNA binding; ATPase; actin filament binding; integrin binding; protein binding; protein-membrane adaptor activity	GO:0003779|actin binding; GO:0043531|ADP binding; GO:0003774|motor activity; GO:0005524|ATP binding; GO:0042802|identical protein binding; GO:0045296|cadherin binding; GO:0019904|protein domain specific binding; GO:0005516|calmodulin binding; GO:0042803|protein homodimerization activity; GO:0000146|microfilament motor activity; GO:0003723|RNA binding; GO:0016887|ATPase; GO:0051015|actin filament …	Signal Transduction; RHO GTPases activate PKNs; Immune System; EPHA-mediated growth cone collapse; Fcgamma receptor (FCGR) dependent phagocytosis; Sema4D in semaphorin signaling; EPH-Ephrin signaling; Sema4D induced cell migration and growth-cone collapse; RHO GTPases activate PAKs; RHO GTPases activate CIT; Regulation of actin cytoskeleton; RHO GTPases Activate ROCKs; Tight junction; Axon guidan…	REACT:R-HSA-162582; REACT:R-HSA-5625740; REACT:R-HSA-168256; REACT:R-HSA-3928663; REACT:R-HSA-2029480; REACT:R-HSA-400685; REACT:R-HSA-2682334; REACT:R-HSA-416572; REACT:R-HSA-5627123; REACT:R-HSA-5625900; KEGG:hsa04810; REACT:R-HSA-5627117; KEGG:hsa04530; REACT:R-HSA-422475; REACT:R-HSA-194315; REACT:R-HSA-1266738; REACT:R-HSA-2029482; REACT:R-HSA-373755; REACT:R-HSA-168249; KEGG:hsa05132; REACT…	Signal Transduction|REACT:R-HSA-162582; RHO GTPases activate PKNs|REACT:R-HSA-5625740; Immune System|REACT:R-HSA-168256; EPHA-mediated growth cone collapse|REACT:R-HSA-3928663; Fcgamma receptor (FCGR) dependent phagocytosis|REACT:R-HSA-2029480; Sema4D in semaphorin signaling|REACT:R-HSA-400685; EPH-Ephrin signaling|REACT:R-HSA-2682334; Sema4D induced cell migration and growth-cone collapse|REACT:…
hsa-miR-133a-3p.1	ENSG00000167460.10	TPM4	ENST00000300933.4	tropomyosin 4 [Source:HGNC Symbol;Acc:12013]	GO:0006936; GO:0030049; GO:0001649; GO:0007015	muscle contraction; muscle filament sliding; osteoblast differentiation; actin filament organization	GO:0006936|muscle contraction; GO:0030049|muscle filament sliding; GO:0001649|osteoblast differentiation; GO:0007015|actin filament organization	GO:0005884; GO:0030863; GO:0016020; GO:0005925; GO:0005862; GO:0005856; GO:0002102; GO:0005829; GO:0001725; GO:0070062	actin filament; cortical cytoskeleton; membrane; focal adhesion; muscle thin filament tropomyosin; cytoskeleton; podosome; cytosol; stress fiber; extracellular exosome	GO:0005884|actin filament; GO:0030863|cortical cytoskeleton; GO:0016020|membrane; GO:0005925|focal adhesion; GO:0005862|muscle thin filament tropomyosin; GO:0005856|cytoskeleton; GO:0002102|podosome; GO:0005829|cytosol; GO:0001725|stress fiber; GO:0070062|extracellular exosome	GO:0005509; GO:0042803; GO:0005515; GO:0046982; GO:0051015; GO:0042802; GO:0008307	calcium ion binding; protein homodimerization activity; protein binding; protein heterodimerization activity; actin filament binding; identical protein binding; structural constituent of muscle	GO:0005509|calcium ion binding; GO:0042803|protein homodimerization activity; GO:0005515|protein binding; GO:0046982|protein heterodimerization activity; GO:0051015|actin filament binding; GO:0042802|identical protein binding; GO:0008307|structural constituent of muscle	Dilated cardiomyopathy; Muscle contraction; Smooth Muscle Contraction; Adrenergic signaling in cardiomyocytes; Cardiac muscle contraction; Striated Muscle Contraction; Hypertrophic cardiomyopathy (HCM)	KEGG:hsa05414; REACT:R-HSA-397014; REACT:R-HSA-445355; KEGG:hsa04261; KEGG:hsa04260; REACT:R-HSA-390522; KEGG:hsa05410	Dilated cardiomyopathy|KEGG:hsa05414; Muscle contraction|REACT:R-HSA-397014; Smooth Muscle Contraction|REACT:R-HSA-445355; Adrenergic signaling in cardiomyocytes|KEGG:hsa04261; Cardiac muscle contraction|KEGG:hsa04260; Striated Muscle Contraction|REACT:R-HSA-390522; Hypertrophic cardiomyopathy (HCM)|KEGG:hsa05410
hsa-miR-133a-3p.1	ENSG00000197860.5	SGTB	ENST00000381007.4	small glutamine-rich tetratricopeptide repeat (TPR)-containing, beta [Source:HGNC Symbol;Acc:23567]	GO:0006620; GO:0030433; GO:1903646	posttranslational protein targeting to endoplasmic reticulum membrane; ubiquitin-dependent ERAD pathway; positive regulation of chaperone-mediated protein folding	GO:0006620|posttranslational protein targeting to endoplasmic reticulum membrane; GO:0030433|ubiquitin-dependent ERAD pathway; GO:1903646|positive regulation of chaperone-mediated protein folding	GO:0072380; GO:0016020	TRC complex; membrane	GO:0072380|TRC complex; GO:0016020|membrane	GO:0005515; GO:0060090	protein binding; molecular adaptor activity	GO:0005515|protein binding; GO:0060090|molecular adaptor activity
hsa-miR-133a-3p.1	ENSG00000253873.1	PCDHGA11	ENST00000398587.2	protocadherin gamma subfamily A, 11 [Source:HGNC Symbol;Acc:8698]	GO:0007155; GO:0007156	cell adhesion; homophilic cell adhesion via plasma membrane adhesion molecules	GO:0007155|cell adhesion; GO:0007156|homophilic cell adhesion via plasma membrane adhesion molecules	GO:0005887	integral component of plasma membrane	GO:0005887|integral component of plasma membrane	GO:0005509	calcium ion binding	GO:0005509|calcium ion binding
hsa-miR-133a-3p.1	ENSG00000096060.10	FKBP5	ENST00000536438.1	FK506 binding protein 5 [Source:HGNC Symbol;Acc:3721]	GO:0061077; GO:0006457; GO:0000413; GO:0009617	chaperone-mediated protein folding; protein folding; protein peptidyl-prolyl isomerization; response to bacterium	GO:0061077|chaperone-mediated protein folding; GO:0006457|protein folding; GO:0000413|protein peptidyl-prolyl isomerization; GO:0009617|response to bacterium	GO:0005737; GO:0016020; GO:0005654; GO:0005829; GO:0070062	cytoplasm; membrane; nucleoplasm; cytosol; extracellular exosome	GO:0005737|cytoplasm; GO:0016020|membrane; GO:0005654|nucleoplasm; GO:0005829|cytosol; GO:0070062|extracellular exosome	GO:0031072; GO:0003755; GO:0005515; GO:0005528	heat shock protein binding; peptidyl-prolyl cis-trans isomerase activity; protein binding; FK506 binding	GO:0031072|heat shock protein binding; GO:0003755|peptidyl-prolyl cis-trans isomerase activity; GO:0005515|protein binding; GO:0005528|FK506 binding	Estrogen signaling pathway	KEGG:hsa04915	Estrogen signaling pathway|KEGG:hsa04915
hsa-miR-133a-3p.1	ENSG00000065308.4	TRAM2	ENST00000182527.3	translocation associated membrane protein 2 [Source:HGNC Symbol;Acc:16855]	GO:0045048; GO:0032964; GO:0006616	protein insertion into ER membrane; collagen biosynthetic process; SRP-dependent cotranslational protein targeting to membrane, translocation	GO:0045048|protein insertion into ER membrane; GO:0032964|collagen biosynthetic process; GO:0006616|SRP-dependent cotranslational protein targeting to membrane, translocation	GO:0030176	integral component of endoplasmic reticulum membrane	GO:0030176|integral component of endoplasmic reticulum membrane	GO:0005515	protein binding	GO:0005515|protein binding
hsa-miR-133a-3p.1	ENSG00000152208.7	GRID2	ENST00000282020.4	glutamate receptor, ionotropic, delta 2 [Source:HGNC Symbol;Acc:4576]	GO:0007215; GO:0060079; GO:0043523; GO:0035235; GO:0034220; GO:0021707; GO:0010975; GO:0007157; GO:1904861; GO:1900454; GO:0051965; GO:0099151; GO:0050804; GO:0060134; GO:0034613; GO:0035249	glutamate receptor signaling pathway; excitatory postsynaptic potential; regulation of neuron apoptotic process; ionotropic glutamate receptor signaling pathway; ion transmembrane transport; cerebellar granule cell differentiation; regulation of neuron projection development; heterophilic cell-cell adhesion via plasma membrane cell adhesion molecules; excitatory synapse assembly; positive regulat…	GO:0007215|glutamate receptor signaling pathway; GO:0060079|excitatory postsynaptic potential; GO:0043523|regulation of neuron apoptotic process; GO:0035235|ionotropic glutamate receptor signaling pathway; GO:0034220|ion transmembrane transport; GO:0021707|cerebellar granule cell differentiation; GO:0010975|regulation of neuron projection development; GO:0007157|heterophilic cell-cell adhesion vi…	GO:0005886; GO:0005887; GO:0098688; GO:0043197; GO:0045202; GO:0045211; GO:0099061; GO:0098978; GO:0008328	plasma membrane; integral component of plasma membrane; parallel fiber to Purkinje cell synapse; dendritic spine; synapse; postsynaptic membrane; integral component of postsynaptic density membrane; glutamatergic synapse; ionotropic glutamate receptor complex	GO:0005886|plasma membrane; GO:0005887|integral component of plasma membrane; GO:0098688|parallel fiber to Purkinje cell synapse; GO:0043197|dendritic spine; GO:0045202|synapse; GO:0045211|postsynaptic membrane; GO:0099061|integral component of postsynaptic density membrane; GO:0098978|glutamatergic synapse; GO:0008328|ionotropic glutamate receptor complex	GO:1904315; GO:0038023; GO:0097110; GO:0030165; GO:0005515; GO:0015276; GO:0004970; GO:0008066	transmitter-gated ion channel activity involved in regulation of postsynaptic membrane potential; signaling receptor activity; scaffold protein binding; PDZ domain binding; protein binding; ligand-gated ion channel activity; ionotropic glutamate receptor activity; glutamate receptor activity	GO:1904315|transmitter-gated ion channel activity involved in regulation of postsynaptic membrane potential; GO:0038023|signaling receptor activity; GO:0097110|scaffold protein binding; GO:0030165|PDZ domain binding; GO:0005515|protein binding; GO:0015276|ligand-gated ion channel activity; GO:0004970|ionotropic glutamate receptor activity; GO:0008066|glutamate receptor activity	Long-term depression; Neuroactive ligand-receptor interaction	KEGG:hsa04730; KEGG:hsa04080	Long-term depression|KEGG:hsa04730; Neuroactive ligand-receptor interaction|KEGG:hsa04080
hsa-miR-133a-3p.1	ENSG00000253953.1	PCDHGB4	ENST00000519479.1	protocadherin gamma subfamily B, 4 [Source:HGNC Symbol;Acc:8711]	GO:0016339; GO:0007156; GO:0007155	calcium-dependent cell-cell adhesion via plasma membrane cell adhesion molecules; homophilic cell adhesion via plasma membrane adhesion molecules; cell adhesion	GO:0016339|calcium-dependent cell-cell adhesion via plasma membrane cell adhesion molecules; GO:0007156|homophilic cell adhesion via plasma membrane adhesion molecules; GO:0007155|cell adhesion	GO:0005887; GO:0016020	integral component of plasma membrane; membrane	GO:0005887|integral component of plasma membrane; GO:0016020|membrane	GO:0005509	calcium ion binding	GO:0005509|calcium ion binding
hsa-miR-133a-3p.1	ENSG00000189320.4	FAM180A	ENST00000338588.3	family with sequence similarity 180, member A [Source:HGNC Symbol;Acc:33773]				GO:0005576	extracellular region	GO:0005576|extracellular region
hsa-miR-133a-3p.1	ENSG00000033122.14	LRRC7	ENST00000310961.5	leucine rich repeat containing 7 [Source:HGNC Symbol;Acc:18531]	GO:0045197; GO:0010976; GO:0043312; GO:0000165; GO:0097120; GO:0009790; GO:0098609; GO:2000310; GO:0043113	establishment or maintenance of epithelial cell apical/basal polarity; positive regulation of neuron projection development; neutrophil degranulation; MAPK cascade; receptor localization to synapse; embryo development; cell-cell adhesion; regulation of NMDA receptor activity; receptor clustering	GO:0045197|establishment or maintenance of epithelial cell apical/basal polarity; GO:0010976|positive regulation of neuron projection development; GO:0043312|neutrophil degranulation; GO:0000165|MAPK cascade; GO:0097120|receptor localization to synapse; GO:0009790|embryo development; GO:0098609|cell-cell adhesion; GO:2000310|regulation of NMDA receptor activity; GO:0043113|receptor clustering	GO:0035580; GO:0030054; GO:0043194; GO:0014069; GO:0005576; GO:0005886; GO:0016323; GO:0005813; GO:0005829; GO:0005654	specific granule lumen; cell junction; axon initial segment; postsynaptic density; extracellular region; plasma membrane; basolateral plasma membrane; centrosome; cytosol; nucleoplasm	GO:0035580|specific granule lumen; GO:0030054|cell junction; GO:0043194|axon initial segment; GO:0014069|postsynaptic density; GO:0005576|extracellular region; GO:0005886|plasma membrane; GO:0016323|basolateral plasma membrane; GO:0005813|centrosome; GO:0005829|cytosol; GO:0005654|nucleoplasm	GO:0005515	protein binding	GO:0005515|protein binding	Innate Immune System; Immune System; Neutrophil degranulation	REACT:R-HSA-168249; REACT:R-HSA-168256; REACT:R-HSA-6798695	Innate Immune System|REACT:R-HSA-168249; Immune System|REACT:R-HSA-168256; Neutrophil degranulation|REACT:R-HSA-6798695
hsa-miR-133a-3p.1	ENSG00000170004.12	CHD3	ENST00000380358.4	chromodomain helicase DNA binding protein 3 [Source:HGNC Symbol;Acc:1918]	GO:0043044; GO:0000122; GO:0007098; GO:0032508; GO:0007051; GO:1901796; GO:0006355; GO:0006333; GO:0006357	ATP-dependent chromatin remodeling; negative regulation of transcription by RNA polymerase II; centrosome cycle; DNA duplex unwinding; spindle organization; regulation of signal transduction by p53 class mediator; regulation of transcription, DNA-templated; chromatin assembly or disassembly; regulation of transcription by RNA polymerase II	GO:0043044|ATP-dependent chromatin remodeling; GO:0000122|negative regulation of transcription by RNA polymerase II; GO:0007098|centrosome cycle; GO:0032508|DNA duplex unwinding; GO:0007051|spindle organization; GO:1901796|regulation of signal transduction by p53 class mediator; GO:0006355|regulation of transcription, DNA-templated; GO:0006333|chromatin assembly or disassembly; GO:0006357|regulat…	GO:0034451; GO:0005634; GO:0005730; GO:0005654; GO:0016605; GO:0005813; GO:0016581; GO:0005737	centriolar satellite; nucleus; nucleolus; nucleoplasm; PML body; centrosome; NuRD complex; cytoplasm	GO:0034451|centriolar satellite; GO:0005634|nucleus; GO:0005730|nucleolus; GO:0005654|nucleoplasm; GO:0016605|PML body; GO:0005813|centrosome; GO:0016581|NuRD complex; GO:0005737|cytoplasm	GO:0003723; GO:0003677; GO:0140603; GO:0004386; GO:0005524; GO:0005515; GO:0070615; GO:0008270; GO:0036121; GO:0000976; GO:0003678	RNA binding; DNA binding; ATP hydrolysis activity; helicase activity; ATP binding; protein binding; nucleosome-dependent ATPase activity; zinc ion binding; double-stranded DNA helicase activity; transcription cis-regulatory region binding; DNA helicase activity	GO:0003723|RNA binding; GO:0003677|DNA binding; GO:0140603|ATP hydrolysis activity; GO:0004386|helicase activity; GO:0005524|ATP binding; GO:0005515|protein binding; GO:0070615|nucleosome-dependent ATPase activity; GO:0008270|zinc ion binding; GO:0036121|double-stranded DNA helicase activity; GO:0000976|transcription cis-regulatory region binding; GO:0003678|DNA helicase activity	Transcriptional Regulation by TP53; Generic Transcription Pathway; Chromatin modifying enzymes; HDACs deacetylate histones; ERCC6 (CSB) and EHMT2 (G9a) positively regulate rRNA expression; RNA Polymerase I Transcription; RNA Polymerase I Transcription Initiation; Positive epigenetic regulation of rRNA expression; Chromatin organization; RNA Polymerase I Promoter Clearance; Regulation of TP53 Acti…	REACT:R-HSA-3700989; REACT:R-HSA-212436; REACT:R-HSA-3247509; REACT:R-HSA-3214815; REACT:R-HSA-427389; REACT:R-HSA-73864; REACT:R-HSA-73762; REACT:R-HSA-5250913; REACT:R-HSA-4839726; REACT:R-HSA-73854; REACT:R-HSA-6804758; REACT:R-HSA-504046; REACT:R-HSA-5633007; REACT:R-HSA-74160; REACT:R-HSA-212165	Transcriptional Regulation by TP53|REACT:R-HSA-3700989; Generic Transcription Pathway|REACT:R-HSA-212436; Chromatin modifying enzymes|REACT:R-HSA-3247509; HDACs deacetylate histones|REACT:R-HSA-3214815; ERCC6 (CSB) and EHMT2 (G9a) positively regulate rRNA expression|REACT:R-HSA-427389; RNA Polymerase I Transcription|REACT:R-HSA-73864; RNA Polymerase I Transcription Initiation|REACT:R-HSA-73762; P…
hsa-miR-133a-3p.1	ENSG00000213853.5	EMP2	ENST00000359543.3	epithelial membrane protein 2 [Source:HGNC Symbol;Acc:3334]	GO:0032147; GO:0001952; GO:0016477; GO:2001046; GO:0072659; GO:0045022; GO:0008284; GO:0007160; GO:0008219; GO:0032060; GO:0043549; GO:0001954; GO:0010594; GO:0007155; GO:0045765; GO:0007015; GO:0003093; GO:0007566; GO:0070836; GO:0043534; GO:0001765; GO:0034394; GO:0001913; GO:2001212; GO:0070252; GO:0008283	activation of protein kinase activity; regulation of cell-matrix adhesion; cell migration; positive regulation of integrin-mediated signaling pathway; protein localization to plasma membrane; early endosome to late endosome transport; positive regulation of cell population proliferation; cell-matrix adhesion; cell death; bleb assembly; regulation of kinase activity; positive regulation of cell-ma…	GO:0032147|activation of protein kinase activity; GO:0001952|regulation of cell-matrix adhesion; GO:0016477|cell migration; GO:2001046|positive regulation of integrin-mediated signaling pathway; GO:0072659|protein localization to plasma membrane; GO:0045022|early endosome to late endosome transport; GO:0008284|positive regulation of cell population proliferation; GO:0007160|cell-matrix adhesion; …	GO:0045121; GO:0005886; GO:0005737; GO:0045177; GO:0005634; GO:0005829; GO:0005901; GO:0031410; GO:0016324; GO:0000139; GO:0005794; GO:0016021; GO:0009986	membrane raft; plasma membrane; cytoplasm; apical part of cell; nucleus; cytosol; caveola; cytoplasmic vesicle; apical plasma membrane; Golgi membrane; Golgi apparatus; integral component of membrane; cell surface	GO:0045121|membrane raft; GO:0005886|plasma membrane; GO:0005737|cytoplasm; GO:0045177|apical part of cell; GO:0005634|nucleus; GO:0005829|cytosol; GO:0005901|caveola; GO:0031410|cytoplasmic vesicle; GO:0016324|apical plasma membrane; GO:0000139|Golgi membrane; GO:0005794|Golgi apparatus; GO:0016021|integral component of membrane; GO:0009986|cell surface	GO:0019901; GO:0005515; GO:0019900; GO:0005178	protein kinase binding; protein binding; kinase binding; integrin binding	GO:0019901|protein kinase binding; GO:0005515|protein binding; GO:0019900|kinase binding; GO:0005178|integrin binding
hsa-miR-133a-3p.1	ENSG00000080298.11	RFX3	ENST00000382004.3	regulatory factor X, 3 (influences HLA class II expression) [Source:HGNC Symbol;Acc:9984]	GO:0048469; GO:0045944; GO:0031018; GO:0045893; GO:0060271; GO:0006351; GO:0045892; GO:0050796; GO:0006357; GO:0006355; GO:2000078; GO:0060287; GO:0072560; GO:0060285	cell maturation; positive regulation of transcription by RNA polymerase II; endocrine pancreas development; positive regulation of transcription, DNA-templated; cilium assembly; transcription, DNA-templated; negative regulation of transcription, DNA-templated; regulation of insulin secretion; regulation of transcription by RNA polymerase II; regulation of transcription, DNA-templated; positive re…	GO:0048469|cell maturation; GO:0045944|positive regulation of transcription by RNA polymerase II; GO:0031018|endocrine pancreas development; GO:0045893|positive regulation of transcription, DNA-templated; GO:0060271|cilium assembly; GO:0006351|transcription, DNA-templated; GO:0045892|negative regulation of transcription, DNA-templated; GO:0050796|regulation of insulin secretion; GO:0006357|regula…	GO:0005576; GO:0000785; GO:0005667; GO:0005634	extracellular region; chromatin; transcription regulator complex; nucleus	GO:0005576|extracellular region; GO:0000785|chromatin; GO:0005667|transcription regulator complex; GO:0005634|nucleus	GO:0003677; GO:0003700; GO:0000978; GO:0005515; GO:1990837; GO:0000981; GO:0000976	DNA binding; DNA-binding transcription factor activity; RNA polymerase II cis-regulatory region sequence-specific DNA binding; protein binding; sequence-specific double-stranded DNA binding; DNA-binding transcription factor activity, RNA polymerase II-specific; transcription cis-regulatory region binding	GO:0003677|DNA binding; GO:0003700|DNA-binding transcription factor activity; GO:0000978|RNA polymerase II cis-regulatory region sequence-specific DNA binding; GO:0005515|protein binding; GO:1990837|sequence-specific double-stranded DNA binding; GO:0000981|DNA-binding transcription factor activity, RNA polymerase II-specific; GO:0000976|transcription cis-regulatory region binding
hsa-miR-133a-3p.1	ENSG00000186660.14	ZFP91	ENST00000316059.6	ZFP91 zinc finger protein [Source:HGNC Symbol;Acc:14983]	GO:0007250; GO:0006357; GO:0070534	activation of NF-kappaB-inducing kinase activity; regulation of transcription by RNA polymerase II; protein K63-linked ubiquitination	GO:0007250|activation of NF-kappaB-inducing kinase activity; GO:0006357|regulation of transcription by RNA polymerase II; GO:0070534|protein K63-linked ubiquitination	GO:0005654; GO:0005730; GO:0005634	nucleoplasm; nucleolus; nucleus	GO:0005654|nucleoplasm; GO:0005730|nucleolus; GO:0005634|nucleus	GO:0004842; GO:0046872	ubiquitin-protein transferase activity; metal ion binding	GO:0004842|ubiquitin-protein transferase activity; GO:0046872|metal ion binding
hsa-miR-133a-3p.1	ENSG00000176095.7	IP6K1	ENST00000468463.1	inositol hexakisphosphate kinase 1 [Source:HGNC Symbol;Acc:18360]	GO:0043647; GO:0016310; GO:0032958; GO:0046854; GO:0120163	inositol phosphate metabolic process; phosphorylation; inositol phosphate biosynthetic process; phosphatidylinositol phosphate biosynthetic process; negative regulation of cold-induced thermogenesis	GO:0043647|inositol phosphate metabolic process; GO:0016310|phosphorylation; GO:0032958|inositol phosphate biosynthetic process; GO:0046854|phosphatidylinositol phosphate biosynthetic process; GO:0120163|negative regulation of cold-induced thermogenesis	GO:0001650; GO:0005654; GO:0005829; GO:0005634; GO:0005737	fibrillar center; nucleoplasm; cytosol; nucleus; cytoplasm	GO:0001650|fibrillar center; GO:0005654|nucleoplasm; GO:0005829|cytosol; GO:0005634|nucleus; GO:0005737|cytoplasm	GO:0052723; GO:0005524; GO:0052724; GO:0000828; GO:0000832; GO:0000827; GO:0005515; GO:0016301	inositol hexakisphosphate 1-kinase activity; ATP binding; inositol hexakisphosphate 3-kinase activity; inositol hexakisphosphate kinase activity; inositol hexakisphosphate 5-kinase activity; inositol-1,3,4,5,6-pentakisphosphate kinase activity; protein binding; kinase activity	GO:0052723|inositol hexakisphosphate 1-kinase activity; GO:0005524|ATP binding; GO:0052724|inositol hexakisphosphate 3-kinase activity; GO:0000828|inositol hexakisphosphate kinase activity; GO:0000832|inositol hexakisphosphate 5-kinase activity; GO:0000827|inositol-1,3,4,5,6-pentakisphosphate kinase activity; GO:0005515|protein binding; GO:0016301|kinase activity	Metabolism; Synthesis of IPs in the nucleus; Synthesis of pyrophosphates in the cytosol; Phosphatidylinositol signaling system; Inositol phosphate metabolism	REACT:R-HSA-1430728; REACT:R-HSA-1855191; REACT:R-HSA-1855167; KEGG:hsa04070; KEGG:hsa00562	Metabolism|REACT:R-HSA-1430728; Synthesis of IPs in the nucleus|REACT:R-HSA-1855191; Synthesis of pyrophosphates in the cytosol|REACT:R-HSA-1855167; Phosphatidylinositol signaling system|KEGG:hsa04070; Inositol phosphate metabolism|KEGG:hsa00562
hsa-miR-133a-3p.1	ENSG00000178789.4	CD300LB	ENST00000392621.1	CD300 molecule-like family member b [Source:HGNC Symbol;Acc:30811]	GO:0050776; GO:0045087	regulation of immune response; innate immune response	GO:0050776|regulation of immune response; GO:0045087|innate immune response	GO:0016021; GO:0005886	integral component of membrane; plasma membrane	GO:0016021|integral component of membrane; GO:0005886|plasma membrane	GO:0005515; GO:0042802; GO:0004888	protein binding; identical protein binding; transmembrane signaling receptor activity	GO:0005515|protein binding; GO:0042802|identical protein binding; GO:0004888|transmembrane signaling receptor activity	Immunoregulatory interactions between a Lymphoid and a non-Lymphoid cell; Adaptive Immune System; Innate Immune System; DAP12 interactions; Immune System	REACT:R-HSA-198933; REACT:R-HSA-1280218; REACT:R-HSA-168249; REACT:R-HSA-2172127; REACT:R-HSA-168256	Immunoregulatory interactions between a Lymphoid and a non-Lymphoid cell|REACT:R-HSA-198933; Adaptive Immune System|REACT:R-HSA-1280218; Innate Immune System|REACT:R-HSA-168249; DAP12 interactions|REACT:R-HSA-2172127; Immune System|REACT:R-HSA-168256
hsa-miR-133a-3p.1	ENSG00000136738.10	STAM	ENST00000377524.3	signal transducing adaptor molecule (SH3 domain and ITAM motif) 1 [Source:HGNC Symbol;Acc:11357]	GO:0007165; GO:0042059; GO:1903551; GO:0016579; GO:1903543; GO:0043328; GO:0016197; GO:0016236; GO:0036258; GO:0061024	signal transduction; negative regulation of epidermal growth factor receptor signaling pathway; regulation of extracellular exosome assembly; protein deubiquitination; positive regulation of exosomal secretion; protein transport to vacuole involved in ubiquitin-dependent protein catabolic process via the multivesicular body sorting pathway; endosomal transport; macroautophagy; multivesicular body…	GO:0007165|signal transduction; GO:0042059|negative regulation of epidermal growth factor receptor signaling pathway; GO:1903551|regulation of extracellular exosome assembly; GO:0016579|protein deubiquitination; GO:1903543|positive regulation of exosomal secretion; GO:0043328|protein transport to vacuole involved in ubiquitin-dependent protein catabolic process via the multivesicular body sorting…	GO:0031901; GO:0033565; GO:0005829; GO:0043231	early endosome membrane; ESCRT-0 complex; cytosol; intracellular membrane-bounded organelle	GO:0031901|early endosome membrane; GO:0033565|ESCRT-0 complex; GO:0005829|cytosol; GO:0043231|intracellular membrane-bounded organelle	GO:0035091; GO:0043130; GO:0044389; GO:0005515	phosphatidylinositol binding; ubiquitin binding; ubiquitin-like protein ligase binding; protein binding	GO:0035091|phosphatidylinositol binding; GO:0043130|ubiquitin binding; GO:0044389|ubiquitin-like protein ligase binding; GO:0005515|protein binding	Metalloprotease DUBs; Endocytosis; Membrane Trafficking; Endosomal Sorting Complex Required For Transport (ESCRT); EGFR downregulation; Negative regulation of MET activity; Clathrin-mediated endocytosis; Post-translational protein modification; Signaling by MET; Listeria monocytogenes entry into host cells; InlB-mediated entry of Listeria monocytogenes into host cell; Infectious disease; Cargo re…	REACT:R-HSA-5689901; KEGG:hsa04144; REACT:R-HSA-199991; REACT:R-HSA-917729; REACT:R-HSA-182971; REACT:R-HSA-6807004; REACT:R-HSA-8856828; REACT:R-HSA-597592; REACT:R-HSA-6806834; REACT:R-HSA-8876384; REACT:R-HSA-8875360; REACT:R-HSA-5663205; REACT:R-HSA-8856825; REACT:R-HSA-177929; KEGG:hsa_M00408; KEGG:hsa04630; REACT:R-HSA-1643685; REACT:R-HSA-5688426; REACT:R-HSA-5653656; REACT:R-HSA-162582; R…	Metalloprotease DUBs|REACT:R-HSA-5689901; Endocytosis|KEGG:hsa04144; Membrane Trafficking|REACT:R-HSA-199991; Endosomal Sorting Complex Required For Transport (ESCRT)|REACT:R-HSA-917729; EGFR downregulation|REACT:R-HSA-182971; Negative regulation of MET activity|REACT:R-HSA-6807004; Clathrin-mediated endocytosis|REACT:R-HSA-8856828; Post-translational protein modification|REACT:R-HSA-597592; Sign…
hsa-miR-133a-3p.1	ENSG00000087086.9	FTL	ENST00000331825.6	ferritin, light polypeptide [Source:HGNC Symbol;Acc:3999]	GO:0006892; GO:0043312; GO:0006880; GO:0006879; GO:0055072; GO:0006826	post-Golgi vesicle-mediated transport; neutrophil degranulation; intracellular sequestering of iron ion; cellular iron ion homeostasis; iron ion homeostasis; iron ion transport	GO:0006892|post-Golgi vesicle-mediated transport; GO:0043312|neutrophil degranulation; GO:0006880|intracellular sequestering of iron ion; GO:0006879|cellular iron ion homeostasis; GO:0055072|iron ion homeostasis; GO:0006826|iron ion transport	GO:0008043; GO:0070062; GO:0044754; GO:0005829; GO:0035578; GO:0005737; GO:0005576; GO:0016020	intracellular ferritin complex; extracellular exosome; autolysosome; cytosol; azurophil granule lumen; cytoplasm; extracellular region; membrane	GO:0008043|intracellular ferritin complex; GO:0070062|extracellular exosome; GO:0044754|autolysosome; GO:0005829|cytosol; GO:0035578|azurophil granule lumen; GO:0005737|cytoplasm; GO:0005576|extracellular region; GO:0016020|membrane	GO:0008198; GO:0008199; GO:0042802; GO:0005506; GO:0005515	ferrous iron binding; ferric iron binding; identical protein binding; iron ion binding; protein binding	GO:0008198|ferrous iron binding; GO:0008199|ferric iron binding; GO:0042802|identical protein binding; GO:0005506|iron ion binding; GO:0005515|protein binding	Scavenging by Class A Receptors; trans-Golgi Network Vesicle Budding; Immune System; Vesicle-mediated transport; Clathrin derived vesicle budding; Ferroptosis; Mineral absorption; Membrane Trafficking; Neutrophil degranulation; Iron uptake and transport; Innate Immune System; Transmembrane transport of small molecules; Binding and Uptake of Ligands by Scavenger Receptors; Golgi Associated Vesicle…	REACT:R-HSA-3000480; REACT:R-HSA-199992; REACT:R-HSA-168256; REACT:R-HSA-5653656; REACT:R-HSA-421837; KEGG:hsa04216; KEGG:hsa04978; REACT:R-HSA-199991; REACT:R-HSA-6798695; REACT:R-HSA-917937; REACT:R-HSA-168249; REACT:R-HSA-382551; REACT:R-HSA-2173782; REACT:R-HSA-432722	Scavenging by Class A Receptors|REACT:R-HSA-3000480; trans-Golgi Network Vesicle Budding|REACT:R-HSA-199992; Immune System|REACT:R-HSA-168256; Vesicle-mediated transport|REACT:R-HSA-5653656; Clathrin derived vesicle budding|REACT:R-HSA-421837; Ferroptosis|KEGG:hsa04216; Mineral absorption|KEGG:hsa04978; Membrane Trafficking|REACT:R-HSA-199991; Neutrophil degranulation|REACT:R-HSA-6798695; Iron up…
hsa-miR-133a-3p.1	ENSG00000131389.12	SLC6A6	ENST00000454876.2	solute carrier family 6 (neurotransmitter transporter), member 6 [Source:HGNC Symbol;Acc:11052]	GO:0150104; GO:0050804; GO:0045597; GO:0051939; GO:0010940; GO:0032328; GO:0006865; GO:0089718; GO:0006836; GO:0071705; GO:0035725; GO:0098739; GO:0015734	transport across blood-brain barrier; modulation of chemical synaptic transmission; positive regulation of cell differentiation; gamma-aminobutyric acid import; positive regulation of necrotic cell death; alanine transport; amino acid transport; amino acid import across plasma membrane; neurotransmitter transport; nitrogen compound transport; sodium ion transmembrane transport; import across plas…	GO:0150104|transport across blood-brain barrier; GO:0050804|modulation of chemical synaptic transmission; GO:0045597|positive regulation of cell differentiation; GO:0051939|gamma-aminobutyric acid import; GO:0010940|positive regulation of necrotic cell death; GO:0032328|alanine transport; GO:0006865|amino acid transport; GO:0089718|amino acid import across plasma membrane; GO:0006836|neurotransmi…	GO:0016324; GO:0098982; GO:0005886; GO:0016323; GO:0099055; GO:0005887; GO:0016021; GO:0031528; GO:0030425; GO:0098797; GO:0043025	apical plasma membrane; GABA-ergic synapse; plasma membrane; basolateral plasma membrane; integral component of postsynaptic membrane; integral component of plasma membrane; integral component of membrane; microvillus membrane; dendrite; plasma membrane protein complex; neuronal cell body	GO:0016324|apical plasma membrane; GO:0098982|GABA-ergic synapse; GO:0005886|plasma membrane; GO:0016323|basolateral plasma membrane; GO:0099055|integral component of postsynaptic membrane; GO:0005887|integral component of plasma membrane; GO:0016021|integral component of membrane; GO:0031528|microvillus membrane; GO:0030425|dendrite; GO:0098797|plasma membrane protein complex; GO:0043025|neurona…	GO:0022858; GO:0005369; GO:0015171; GO:0005368; GO:0015185	alanine transmembrane transporter activity; taurine:sodium symporter activity; amino acid transmembrane transporter activity; taurine transmembrane transporter activity; gamma-aminobutyric acid transmembrane transporter activity	GO:0022858|alanine transmembrane transporter activity; GO:0005369|taurine:sodium symporter activity; GO:0015171|amino acid transmembrane transporter activity; GO:0005368|taurine transmembrane transporter activity; GO:0015185|gamma-aminobutyric acid transmembrane transporter activity	Amino acid transport across the plasma membrane; SLC-mediated transmembrane transport; Transport of glucose and other sugars, bile salts and organic acids, metal ions and amine compounds; Transport of inorganic cations/anions and amino acids/oligopeptides; Transmembrane transport of small molecules; Na+/Cl- dependent neurotransmitter transporters	REACT:R-HSA-352230; REACT:R-HSA-425407; REACT:R-HSA-425366; REACT:R-HSA-425393; REACT:R-HSA-382551; REACT:R-HSA-442660	Amino acid transport across the plasma membrane|REACT:R-HSA-352230; SLC-mediated transmembrane transport|REACT:R-HSA-425407; Transport of glucose and other sugars, bile salts and organic acids, metal ions and amine compounds|REACT:R-HSA-425366; Transport of inorganic cations/anions and amino acids/oligopeptides|REACT:R-HSA-425393; Transmembrane transport of small molecules|REACT:R-HSA-382551; Na+…
hsa-miR-133a-3p.1	ENSG00000111412.4	C12orf49	ENST00000261318.3	chromosome 12 open reading frame 49 [Source:HGNC Symbol;Acc:26128]
hsa-miR-133a-3p.1	ENSG00000110583.8	NAA40	ENST00000377793.4	N(alpha)-acetyltransferase 40, NatD catalytic subunit [Source:HGNC Symbol;Acc:25845]	GO:0043967; GO:0043968; GO:0006629; GO:0006474	histone H4 acetylation; histone H2A acetylation; lipid metabolic process; N-terminal protein amino acid acetylation	GO:0043967|histone H4 acetylation; GO:0043968|histone H2A acetylation; GO:0006629|lipid metabolic process; GO:0006474|N-terminal protein amino acid acetylation	GO:0005634; GO:0005829; GO:0034451; GO:0005654	nucleus; cytosol; centriolar satellite; nucleoplasm	GO:0005634|nucleus; GO:0005829|cytosol; GO:0034451|centriolar satellite; GO:0005654|nucleoplasm	GO:0010485; GO:0005515; GO:0043998; GO:1990189	H4 histone acetyltransferase activity; protein binding; H2A histone acetyltransferase activity; peptide-serine-N-acetyltransferase activity	GO:0010485|H4 histone acetyltransferase activity; GO:0005515|protein binding; GO:0043998|H2A histone acetyltransferase activity; GO:1990189|peptide-serine-N-acetyltransferase activity
hsa-miR-133a-3p.1	ENSG00000120158.7	RCL1	ENST00000381750.4	RNA terminal phosphate cyclase-like 1 [Source:HGNC Symbol;Acc:17687]	GO:0006364; GO:0000480; GO:0000479; GO:0008150; GO:0000447	rRNA processing; endonucleolytic cleavage in 5'-ETS of tricistronic rRNA transcript (SSU-rRNA, 5.8S rRNA, LSU-rRNA); endonucleolytic cleavage of tricistronic rRNA transcript (SSU-rRNA, 5.8S rRNA, LSU-rRNA); biological_process; endonucleolytic cleavage in ITS1 to separate SSU-rRNA from 5.8S rRNA and LSU-rRNA from tricistronic rRNA transcript (SSU-rRNA, 5.8S rRNA, LSU-rRNA)	GO:0006364|rRNA processing; GO:0000480|endonucleolytic cleavage in 5'-ETS of tricistronic rRNA transcript (SSU-rRNA, 5.8S rRNA, LSU-rRNA); GO:0000479|endonucleolytic cleavage of tricistronic rRNA transcript (SSU-rRNA, 5.8S rRNA, LSU-rRNA); GO:0008150|biological_process; GO:0000447|endonucleolytic cleavage in ITS1 to separate SSU-rRNA from 5.8S rRNA and LSU-rRNA from tricistronic rRNA transcript (…	GO:0005654; GO:0005730	nucleoplasm; nucleolus	GO:0005654|nucleoplasm; GO:0005730|nucleolus	GO:0005515; GO:0004521	protein binding; endoribonuclease activity	GO:0005515|protein binding; GO:0004521|endoribonuclease activity	rRNA processing in the nucleus and cytosol; rRNA modification in the nucleus and cytosol; rRNA processing; Gene Expression; Major pathway of rRNA processing in the nucleolus and cytosol; Ribosome biogenesis in eukaryotes	REACT:R-HSA-8868773; REACT:R-HSA-6790901; REACT:R-HSA-72312; REACT:R-HSA-74160; REACT:R-HSA-6791226; KEGG:hsa03008	rRNA processing in the nucleus and cytosol|REACT:R-HSA-8868773; rRNA modification in the nucleus and cytosol|REACT:R-HSA-6790901; rRNA processing|REACT:R-HSA-72312; Gene Expression|REACT:R-HSA-74160; Major pathway of rRNA processing in the nucleolus and cytosol|REACT:R-HSA-6791226; Ribosome biogenesis in eukaryotes|KEGG:hsa03008
hsa-miR-133a-3p.1	ENSG00000173653.3	RCE1	ENST00000309657.3	RCE1 homolog, prenyl protein protease (S. cerevisiae) [Source:HGNC Symbol;Acc:13721]	GO:0000165; GO:0016579; GO:0071586; GO:0018342	MAPK cascade; protein deubiquitination; CAAX-box protein processing; protein prenylation	GO:0000165|MAPK cascade; GO:0016579|protein deubiquitination; GO:0071586|CAAX-box protein processing; GO:0018342|protein prenylation	GO:0005829; GO:0030176; GO:0005789; GO:0005887; GO:0016020	cytosol; integral component of endoplasmic reticulum membrane; endoplasmic reticulum membrane; integral component of plasma membrane; membrane	GO:0005829|cytosol; GO:0030176|integral component of endoplasmic reticulum membrane; GO:0005789|endoplasmic reticulum membrane; GO:0005887|integral component of plasma membrane; GO:0016020|membrane	GO:0008238; GO:0004222; GO:0004175	exopeptidase activity; metalloendopeptidase activity; endopeptidase activity	GO:0008238|exopeptidase activity; GO:0004222|metalloendopeptidase activity; GO:0004175|endopeptidase activity	Terpenoid backbone biosynthesis; Deubiquitination; Post-translational protein modification; Metabolism of proteins; Ub-specific processing proteases	KEGG:hsa00900; REACT:R-HSA-5688426; REACT:R-HSA-597592; REACT:R-HSA-392499; REACT:R-HSA-5689880	Terpenoid backbone biosynthesis|KEGG:hsa00900; Deubiquitination|REACT:R-HSA-5688426; Post-translational protein modification|REACT:R-HSA-597592; Metabolism of proteins|REACT:R-HSA-392499; Ub-specific processing proteases|REACT:R-HSA-5689880
hsa-miR-133a-3p.1	ENSG00000136044.7	APPL2	ENST00000258530.3	adaptor protein, phosphotyrosine interaction, PH domain and leucine zipper containing 2 [Source:HGNC Symbol;Acc:18242]	GO:0033211; GO:1905451; GO:0042593; GO:0046325; GO:2000178; GO:0007049; GO:0120162; GO:2000045; GO:0002024; GO:0023052; GO:0006606; GO:0051289; GO:0034143; GO:1905303; GO:0007179; GO:0046322; GO:0007165; GO:0045088; GO:1900016; GO:0035729; GO:0060100; GO:0050768; GO:0010762; GO:0009631; GO:1900077	adiponectin-activated signaling pathway; positive regulation of Fc-gamma receptor signaling pathway involved in phagocytosis; glucose homeostasis; negative regulation of glucose import; negative regulation of neural precursor cell proliferation; cell cycle; positive regulation of cold-induced thermogenesis; regulation of G1/S transition of mitotic cell cycle; diet induced thermogenesis; signaling…	GO:0033211|adiponectin-activated signaling pathway; GO:1905451|positive regulation of Fc-gamma receptor signaling pathway involved in phagocytosis; GO:0042593|glucose homeostasis; GO:0046325|negative regulation of glucose import; GO:2000178|negative regulation of neural precursor cell proliferation; GO:0007049|cell cycle; GO:0120162|positive regulation of cold-induced thermogenesis; GO:2000045|re…	GO:0036186; GO:0031410; GO:0031901; GO:0070062; GO:0016020; GO:0005886; GO:0044354; GO:0031982; GO:0032587; GO:0001726; GO:0032009; GO:0005634; GO:0010008; GO:0005768	early phagosome membrane; cytoplasmic vesicle; early endosome membrane; extracellular exosome; membrane; plasma membrane; macropinosome; vesicle; ruffle membrane; ruffle; early phagosome; nucleus; endosome membrane; endosome	GO:0036186|early phagosome membrane; GO:0031410|cytoplasmic vesicle; GO:0031901|early endosome membrane; GO:0070062|extracellular exosome; GO:0016020|membrane; GO:0005886|plasma membrane; GO:0044354|macropinosome; GO:0031982|vesicle; GO:0032587|ruffle membrane; GO:0001726|ruffle; GO:0032009|early phagosome; GO:0005634|nucleus; GO:0010008|endosome membrane; GO:0005768|endosome	GO:0042803; GO:0044877; GO:0005515; GO:0042802; GO:0001786; GO:0035091	protein homodimerization activity; protein-containing complex binding; protein binding; identical protein binding; phosphatidylserine binding; phosphatidylinositol binding	GO:0042803|protein homodimerization activity; GO:0044877|protein-containing complex binding; GO:0005515|protein binding; GO:0042802|identical protein binding; GO:0001786|phosphatidylserine binding; GO:0035091|phosphatidylinositol binding
hsa-miR-133a-3p.1	ENSG00000056277.11	ZNF280C	ENST00000370978.4	zinc finger protein 280C [Source:HGNC Symbol;Acc:25955]	GO:0006357; GO:0006355	regulation of transcription by RNA polymerase II; regulation of transcription, DNA-templated	GO:0006357|regulation of transcription by RNA polymerase II; GO:0006355|regulation of transcription, DNA-templated	GO:0005634	nucleus	GO:0005634|nucleus	GO:0000981; GO:0046872; GO:0000978; GO:0005515	DNA-binding transcription factor activity, RNA polymerase II-specific; metal ion binding; RNA polymerase II cis-regulatory region sequence-specific DNA binding; protein binding	GO:0000981|DNA-binding transcription factor activity, RNA polymerase II-specific; GO:0046872|metal ion binding; GO:0000978|RNA polymerase II cis-regulatory region sequence-specific DNA binding; GO:0005515|protein binding
hsa-miR-133a-3p.1	ENSG00000008197.4	TFAP2D	ENST00000008391.3	transcription factor AP-2 delta (activating enhancer binding protein 2 delta) [Source:HGNC Symbol;Acc:15581]	GO:0006357; GO:0043524; GO:0061379; GO:0048856; GO:0045944; GO:0042127	regulation of transcription by RNA polymerase II; negative regulation of neuron apoptotic process; inferior colliculus development; anatomical structure development; positive regulation of transcription by RNA polymerase II; regulation of cell population proliferation	GO:0006357|regulation of transcription by RNA polymerase II; GO:0043524|negative regulation of neuron apoptotic process; GO:0061379|inferior colliculus development; GO:0048856|anatomical structure development; GO:0045944|positive regulation of transcription by RNA polymerase II; GO:0042127|regulation of cell population proliferation	GO:0000785; GO:0005667; GO:0005634	chromatin; transcription regulator complex; nucleus	GO:0000785|chromatin; GO:0005667|transcription regulator complex; GO:0005634|nucleus	GO:0000977; GO:0005515; GO:0000981	RNA polymerase II transcription regulatory region sequence-specific DNA binding; protein binding; DNA-binding transcription factor activity, RNA polymerase II-specific	GO:0000977|RNA polymerase II transcription regulatory region sequence-specific DNA binding; GO:0005515|protein binding; GO:0000981|DNA-binding transcription factor activity, RNA polymerase II-specific	Gene Expression; Activation of the TFAP2 (AP-2) family of transcription factors; Transcriptional regulation by the AP-2 (TFAP2) family of transcription factors; Generic Transcription Pathway; Negative regulation of activity of TFAP2 (AP-2) family transcription factors	REACT:R-HSA-74160; REACT:R-HSA-8866907; REACT:R-HSA-8864260; REACT:R-HSA-212436; REACT:R-HSA-8866904	Gene Expression|REACT:R-HSA-74160; Activation of the TFAP2 (AP-2) family of transcription factors|REACT:R-HSA-8866907; Transcriptional regulation by the AP-2 (TFAP2) family of transcription factors|REACT:R-HSA-8864260; Generic Transcription Pathway|REACT:R-HSA-212436; Negative regulation of activity of TFAP2 (AP-2) family transcription factors|REACT:R-HSA-8866904
hsa-miR-133a-3p.1	ENSG00000180694.9	TMEM64	ENST00000458549.2	transmembrane protein 64 [Source:HGNC Symbol;Acc:25441]	GO:0045672; GO:0045600; GO:0045668; GO:0043462; GO:0045780; GO:0090090; GO:0051480	positive regulation of osteoclast differentiation; positive regulation of fat cell differentiation; negative regulation of osteoblast differentiation; regulation of ATPase activity; positive regulation of bone resorption; negative regulation of canonical Wnt signaling pathway; regulation of cytosolic calcium ion concentration	GO:0045672|positive regulation of osteoclast differentiation; GO:0045600|positive regulation of fat cell differentiation; GO:0045668|negative regulation of osteoblast differentiation; GO:0043462|regulation of ATPase activity; GO:0045780|positive regulation of bone resorption; GO:0090090|negative regulation of canonical Wnt signaling pathway; GO:0051480|regulation of cytosolic calcium ion concentr…	GO:0016021; GO:0005783	integral component of membrane; endoplasmic reticulum	GO:0016021|integral component of membrane; GO:0005783|endoplasmic reticulum
hsa-miR-133a-3p.1	ENSG00000159873.5	CCDC117	ENST00000249064.4	coiled-coil domain containing 117 [Source:HGNC Symbol;Acc:26599]							GO:0005515	protein binding	GO:0005515|protein binding
hsa-miR-133a-3p.1	ENSG00000152192.6	POU4F1	ENST00000377208.5	POU class 4 homeobox 1 [Source:HGNC Symbol;Acc:9218]	GO:0045672; GO:2000679; GO:0010628; GO:1901796; GO:0051090; GO:0021535; GO:0007409; GO:0001967; GO:0007498; GO:0000122; GO:0048935; GO:0021953; GO:0060384; GO:0071345; GO:0021559; GO:0051355; GO:0006357; GO:0007416; GO:0043065; GO:0045944; GO:0003223; GO:0021986; GO:0072332; GO:0010629; GO:0043524; GO:0007507; GO:0031175; GO:0051726; GO:0043069; GO:0071392; GO:0048665; GO:0050767; GO:2001208; GO:…	positive regulation of osteoclast differentiation; positive regulation of transcription regulatory region DNA binding; positive regulation of gene expression; regulation of signal transduction by p53 class mediator; regulation of DNA-binding transcription factor activity; cell migration in hindbrain; axonogenesis; suckling behavior; mesoderm development; negative regulation of transcription by RN…	GO:0045672|positive regulation of osteoclast differentiation; GO:2000679|positive regulation of transcription regulatory region DNA binding; GO:0010628|positive regulation of gene expression; GO:1901796|regulation of signal transduction by p53 class mediator; GO:0051090|regulation of DNA-binding transcription factor activity; GO:0021535|cell migration in hindbrain; GO:0007409|axonogenesis; GO:000…	GO:0043005; GO:0005737; GO:0005634; GO:0005654; GO:0000785; GO:0090575	neuron projection; cytoplasm; nucleus; nucleoplasm; chromatin; RNA polymerase II transcription regulator complex	GO:0043005|neuron projection; GO:0005737|cytoplasm; GO:0005634|nucleus; GO:0005654|nucleoplasm; GO:0000785|chromatin; GO:0090575|RNA polymerase II transcription regulator complex	GO:0003682; GO:0001228; GO:0003697; GO:0000978; GO:0005515; GO:0051020; GO:1990837; GO:0000981; GO:0043565	chromatin binding; DNA-binding transcription activator activity, RNA polymerase II-specific; single-stranded DNA binding; RNA polymerase II cis-regulatory region sequence-specific DNA binding; protein binding; GTPase binding; sequence-specific double-stranded DNA binding; DNA-binding transcription factor activity, RNA polymerase II-specific; sequence-specific DNA binding	GO:0003682|chromatin binding; GO:0001228|DNA-binding transcription activator activity, RNA polymerase II-specific; GO:0003697|single-stranded DNA binding; GO:0000978|RNA polymerase II cis-regulatory region sequence-specific DNA binding; GO:0005515|protein binding; GO:0051020|GTPase binding; GO:1990837|sequence-specific double-stranded DNA binding; GO:0000981|DNA-binding transcription factor activ…	Regulation of TP53 Activity; Gene Expression; Regulation of TP53 Activity through Association with Co-factors; Transcriptional Regulation by TP53; Generic Transcription Pathway	REACT:R-HSA-5633007; REACT:R-HSA-74160; REACT:R-HSA-6804759; REACT:R-HSA-3700989; REACT:R-HSA-212436	Regulation of TP53 Activity|REACT:R-HSA-5633007; Gene Expression|REACT:R-HSA-74160; Regulation of TP53 Activity through Association with Co-factors|REACT:R-HSA-6804759; Transcriptional Regulation by TP53|REACT:R-HSA-3700989; Generic Transcription Pathway|REACT:R-HSA-212436
hsa-miR-133a-3p.1	ENSG00000162341.11	TPCN2	ENST00000294309.3	two pore segment channel 2 [Source:HGNC Symbol;Acc:20820]	GO:0006939; GO:0019722; GO:0019065; GO:0034220; GO:0006874; GO:0010506; GO:0034765; GO:0051209; GO:0007040	smooth muscle contraction; calcium-mediated signaling; receptor-mediated endocytosis of virus by host cell; ion transmembrane transport; cellular calcium ion homeostasis; regulation of autophagy; regulation of ion transmembrane transport; release of sequestered calcium ion into cytosol; lysosome organization	GO:0006939|smooth muscle contraction; GO:0019722|calcium-mediated signaling; GO:0019065|receptor-mediated endocytosis of virus by host cell; GO:0034220|ion transmembrane transport; GO:0006874|cellular calcium ion homeostasis; GO:0010506|regulation of autophagy; GO:0034765|regulation of ion transmembrane transport; GO:0051209|release of sequestered calcium ion into cytosol; GO:0007040|lysosome org…	GO:0010008; GO:0005764; GO:0005765; GO:0016021	endosome membrane; lysosome; lysosomal membrane; integral component of membrane	GO:0010008|endosome membrane; GO:0005764|lysosome; GO:0005765|lysosomal membrane; GO:0016021|integral component of membrane	GO:0005245; GO:0072345; GO:0019901; GO:0005515; GO:0042802	voltage-gated calcium channel activity; NAADP-sensitive calcium-release channel activity; protein kinase binding; protein binding; identical protein binding	GO:0005245|voltage-gated calcium channel activity; GO:0072345|NAADP-sensitive calcium-release channel activity; GO:0019901|protein kinase binding; GO:0005515|protein binding; GO:0042802|identical protein binding	Pancreatic secretion; Transmembrane transport of small molecules; Stimuli-sensing channels; Ion channel transport	KEGG:hsa04972; REACT:R-HSA-382551; REACT:R-HSA-2672351; REACT:R-HSA-983712	Pancreatic secretion|KEGG:hsa04972; Transmembrane transport of small molecules|REACT:R-HSA-382551; Stimuli-sensing channels|REACT:R-HSA-2672351; Ion channel transport|REACT:R-HSA-983712
hsa-miR-133a-3p.1	ENSG00000139988.5	RDH12	ENST00000551171.1	retinol dehydrogenase 12 (all-trans/9-cis/11-cis) [Source:HGNC Symbol;Acc:19977]	GO:0007601; GO:0042572; GO:0001523; GO:0045494; GO:0110095	visual perception; retinol metabolic process; retinoid metabolic process; photoreceptor cell maintenance; cellular detoxification of aldehyde	GO:0007601|visual perception; GO:0042572|retinol metabolic process; GO:0001523|retinoid metabolic process; GO:0045494|photoreceptor cell maintenance; GO:0110095|cellular detoxification of aldehyde	GO:0005789; GO:0060342; GO:0001917	endoplasmic reticulum membrane; photoreceptor inner segment membrane; photoreceptor inner segment	GO:0005789|endoplasmic reticulum membrane; GO:0060342|photoreceptor inner segment membrane; GO:0001917|photoreceptor inner segment	GO:0052650; GO:0102354; GO:0005515; GO:0004745	NADP-retinol dehydrogenase activity; 11-cis-retinol dehydrogenase activity; protein binding; NAD-retinol dehydrogenase activity	GO:0052650|NADP-retinol dehydrogenase activity; GO:0102354|11-cis-retinol dehydrogenase activity; GO:0005515|protein binding; GO:0004745|NAD-retinol dehydrogenase activity	Signal Transduction; Retinol metabolism; The canonical retinoid cycle in rods (twilight vision); Metabolic pathways; Visual phototransduction	REACT:R-HSA-162582; KEGG:hsa00830; REACT:R-HSA-2453902; KEGG:hsa01100; REACT:R-HSA-2187338	Signal Transduction|REACT:R-HSA-162582; Retinol metabolism|KEGG:hsa00830; The canonical retinoid cycle in rods (twilight vision)|REACT:R-HSA-2453902; Metabolic pathways|KEGG:hsa01100; Visual phototransduction|REACT:R-HSA-2187338
hsa-miR-133a-3p.1	ENSG00000138439.10	FAM117B	ENST00000392238.2	family with sequence similarity 117, member B [Source:HGNC Symbol;Acc:14440]							GO:0005515	protein binding	GO:0005515|protein binding
hsa-miR-133a-3p.1	ENSG00000104695.8	PPP2CB	ENST00000221138.4	protein phosphatase 2, catalytic subunit, beta isozyme [Source:HGNC Symbol;Acc:9300]	GO:0042542; GO:0008637; GO:0010288; GO:0046677; GO:0006470; GO:0035970; GO:0034976; GO:0046580; GO:1904528; GO:0010468; GO:0043161; GO:0070262	response to hydrogen peroxide; apoptotic mitochondrial changes; response to lead ion; response to antibiotic; protein dephosphorylation; peptidyl-threonine dephosphorylation; response to endoplasmic reticulum stress; negative regulation of Ras protein signal transduction; positive regulation of microtubule binding; regulation of gene expression; proteasome-mediated ubiquitin-dependent protein cat…	GO:0042542|response to hydrogen peroxide; GO:0008637|apoptotic mitochondrial changes; GO:0010288|response to lead ion; GO:0046677|response to antibiotic; GO:0006470|protein dephosphorylation; GO:0035970|peptidyl-threonine dephosphorylation; GO:0034976|response to endoplasmic reticulum stress; GO:0046580|negative regulation of Ras protein signal transduction; GO:1904528|positive regulation of micr…	GO:0000775; GO:0000922; GO:0005634; GO:0005829; GO:0000159	chromosome, centromeric region; spindle pole; nucleus; cytosol; protein phosphatase type 2A complex	GO:0000775|chromosome, centromeric region; GO:0000922|spindle pole; GO:0005634|nucleus; GO:0005829|cytosol; GO:0000159|protein phosphatase type 2A complex	GO:0005515; GO:0106306; GO:0106307; GO:0008022; GO:0004722; GO:0046872; GO:0048156	protein binding; protein serine phosphatase activity; protein threonine phosphatase activity; protein C-terminus binding; protein serine/threonine phosphatase activity; metal ion binding; tau protein binding	GO:0005515|protein binding; GO:0106306|protein serine phosphatase activity; GO:0106307|protein threonine phosphatase activity; GO:0008022|protein C-terminus binding; GO:0004722|protein serine/threonine phosphatase activity; GO:0046872|metal ion binding; GO:0048156|tau protein binding	Signaling by FGFR4; Signaling by Interleukins; TRIF-mediated TLR3/TLR4 signaling; Resolution of Sister Chromatid Cohesion; Signalling to RAS; Signaling by VEGF; PI3K-Akt signaling pathway; Adrenergic signaling in cardiomyocytes; Developmental Biology; Misspliced GSK3beta mutants stabilize beta-catenin; Platelet homeostasis; PIP3 activates AKT signaling; Toll Like Receptor 3 (TLR3) Cascade; Mitoti…	REACT:R-HSA-5654743; REACT:R-HSA-449147; REACT:R-HSA-937061; REACT:R-HSA-2500257; REACT:R-HSA-167044; REACT:R-HSA-194138; KEGG:hsa04151; KEGG:hsa04261; REACT:R-HSA-1266738; REACT:R-HSA-5339716; REACT:R-HSA-418346; REACT:R-HSA-1257604; REACT:R-HSA-168164; REACT:R-HSA-2555396; REACT:R-HSA-181438; REACT:R-HSA-74751; REACT:R-HSA-5358749; KEGG:hsa04152; REACT:R-HSA-70171; REACT:R-HSA-68882; REACT:R-HS…	Signaling by FGFR4|REACT:R-HSA-5654743; Signaling by Interleukins|REACT:R-HSA-449147; TRIF-mediated TLR3/TLR4 signaling|REACT:R-HSA-937061; Resolution of Sister Chromatid Cohesion|REACT:R-HSA-2500257; Signalling to RAS|REACT:R-HSA-167044; Signaling by VEGF|REACT:R-HSA-194138; PI3K-Akt signaling pathway|KEGG:hsa04151; Adrenergic signaling in cardiomyocytes|KEGG:hsa04261; Developmental Biology|REAC…
hsa-miR-133a-3p.1	ENSG00000006114.11	SYNRG	ENST00000339208.6	synergin, gamma [Source:HGNC Symbol;Acc:557]	GO:0006897; GO:0006886	endocytosis; intracellular protein transport	GO:0006897|endocytosis; GO:0006886|intracellular protein transport	GO:0048471; GO:0030121; GO:0005794; GO:0030130; GO:0005737	perinuclear region of cytoplasm; AP-1 adaptor complex; Golgi apparatus; clathrin coat of trans-Golgi network vesicle; cytoplasm	GO:0048471|perinuclear region of cytoplasm; GO:0030121|AP-1 adaptor complex; GO:0005794|Golgi apparatus; GO:0030130|clathrin coat of trans-Golgi network vesicle; GO:0005737|cytoplasm	GO:0005515	protein binding	GO:0005515|protein binding
hsa-miR-133a-3p.1	ENSG00000167130.13	DOLPP1	ENST00000540102.1	dolichyldiphosphatase 1 [Source:HGNC Symbol;Acc:29565]	GO:0008610; GO:0006489; GO:0006487	lipid biosynthetic process; dolichyl diphosphate biosynthetic process; protein N-linked glycosylation	GO:0008610|lipid biosynthetic process; GO:0006489|dolichyl diphosphate biosynthetic process; GO:0006487|protein N-linked glycosylation	GO:0043231; GO:0005789; GO:0030176	intracellular membrane-bounded organelle; endoplasmic reticulum membrane; integral component of endoplasmic reticulum membrane	GO:0043231|intracellular membrane-bounded organelle; GO:0005789|endoplasmic reticulum membrane; GO:0030176|integral component of endoplasmic reticulum membrane	GO:0047874	dolichyldiphosphatase activity	GO:0047874|dolichyldiphosphatase activity	Biosynthesis of the N-glycan precursor (dolichol lipid-linked oligosaccharide, LLO) and transfer to a nascent protein; Synthesis of substrates in N-glycan biosythesis; Post-translational protein modification; Synthesis of Dolichyl-phosphate; N-Glycan biosynthesis; Asparagine N-linked glycosylation; Metabolism of proteins	REACT:R-HSA-446193; REACT:R-HSA-446219; REACT:R-HSA-597592; REACT:R-HSA-446199; KEGG:hsa00510; REACT:R-HSA-446203; REACT:R-HSA-392499	Biosynthesis of the N-glycan precursor (dolichol lipid-linked oligosaccharide, LLO) and transfer to a nascent protein|REACT:R-HSA-446193; Synthesis of substrates in N-glycan biosythesis|REACT:R-HSA-446219; Post-translational protein modification|REACT:R-HSA-597592; Synthesis of Dolichyl-phosphate|REACT:R-HSA-446199; N-Glycan biosynthesis|KEGG:hsa00510; Asparagine N-linked glycosylation|REACT:R-HS…
hsa-miR-133a-3p.1	ENSG00000105778.13	AVL9	ENST00000318709.4	AVL9 homolog (S. cerevisiase) [Source:HGNC Symbol;Acc:28994]	GO:0016477	cell migration	GO:0016477|cell migration	GO:0055037; GO:0005737; GO:0016021	recycling endosome; cytoplasm; integral component of membrane	GO:0055037|recycling endosome; GO:0005737|cytoplasm; GO:0016021|integral component of membrane
hsa-miR-133a-3p.1	ENSG00000105472.8	CLEC11A	ENST00000599973.1	C-type lectin domain family 11, member A [Source:HGNC Symbol;Acc:10576]	GO:0001503; GO:0007165; GO:0008284	ossification; signal transduction; positive regulation of cell population proliferation	GO:0001503|ossification; GO:0007165|signal transduction; GO:0008284|positive regulation of cell population proliferation	GO:0005737; GO:0005615; GO:0005576	cytoplasm; extracellular space; extracellular region	GO:0005737|cytoplasm; GO:0005615|extracellular space; GO:0005576|extracellular region	GO:0005515; GO:0030246; GO:0008083	protein binding; carbohydrate binding; growth factor activity	GO:0005515|protein binding; GO:0030246|carbohydrate binding; GO:0008083|growth factor activity
hsa-miR-133a-3p.1	ENSG00000072657.4	TRHDE	ENST00000261180.4	thyrotropin-releasing hormone degrading enzyme [Source:HGNC Symbol;Acc:30748]	GO:0007165; GO:0043171; GO:0006508; GO:0008217; GO:0007267	signal transduction; peptide catabolic process; proteolysis; regulation of blood pressure; cell-cell signaling	GO:0007165|signal transduction; GO:0043171|peptide catabolic process; GO:0006508|proteolysis; GO:0008217|regulation of blood pressure; GO:0007267|cell-cell signaling	GO:0005737; GO:0005886; GO:0005887; GO:0070062	cytoplasm; plasma membrane; integral component of plasma membrane; extracellular exosome	GO:0005737|cytoplasm; GO:0005886|plasma membrane; GO:0005887|integral component of plasma membrane; GO:0070062|extracellular exosome	GO:0070006; GO:0004177; GO:0042277; GO:0008270	metalloaminopeptidase activity; aminopeptidase activity; peptide binding; zinc ion binding	GO:0070006|metalloaminopeptidase activity; GO:0004177|aminopeptidase activity; GO:0042277|peptide binding; GO:0008270|zinc ion binding
hsa-miR-133a-3p.1	ENSG00000134109.6	EDEM1	ENST00000256497.4	ER degradation enhancer, mannosidase alpha-like 1 [Source:HGNC Symbol;Acc:18967]	GO:0036498; GO:1904154; GO:0045047; GO:0036510; GO:0097466; GO:1904382; GO:0005975; GO:0030433	IRE1-mediated unfolded protein response; positive regulation of retrograde protein transport, ER to cytosol; protein targeting to ER; trimming of terminal mannose on C branch; ubiquitin-dependent glycoprotein ERAD pathway; mannose trimming involved in glycoprotein ERAD pathway; carbohydrate metabolic process; ubiquitin-dependent ERAD pathway	GO:0036498|IRE1-mediated unfolded protein response; GO:1904154|positive regulation of retrograde protein transport, ER to cytosol; GO:0045047|protein targeting to ER; GO:0036510|trimming of terminal mannose on C branch; GO:0097466|ubiquitin-dependent glycoprotein ERAD pathway; GO:1904382|mannose trimming involved in glycoprotein ERAD pathway; GO:0005975|carbohydrate metabolic process; GO:0030433|…	GO:0044322; GO:0005783; GO:0016235; GO:0030176	endoplasmic reticulum quality control compartment; endoplasmic reticulum; aggresome; integral component of endoplasmic reticulum membrane	GO:0044322|endoplasmic reticulum quality control compartment; GO:0005783|endoplasmic reticulum; GO:0016235|aggresome; GO:0030176|integral component of endoplasmic reticulum membrane	GO:0005509; GO:0005515; GO:0051787; GO:0004571	calcium ion binding; protein binding; misfolded protein binding; mannosyl-oligosaccharide 1,2-alpha-mannosidase activity	GO:0005509|calcium ion binding; GO:0005515|protein binding; GO:0051787|misfolded protein binding; GO:0004571|mannosyl-oligosaccharide 1,2-alpha-mannosidase activity	XBP1(S) activates chaperone genes; ER Quality Control Compartment (ERQC); IRE1alpha activates chaperones; Post-translational protein modification; Protein processing in endoplasmic reticulum; N-glycan trimming in the ER and Calnexin/Calreticulin cycle; Asparagine N-linked glycosylation; Calnexin/calreticulin cycle; Unfolded Protein Response (UPR); Metabolism of proteins	REACT:R-HSA-381038; REACT:R-HSA-901032; REACT:R-HSA-381070; REACT:R-HSA-597592; KEGG:hsa04141; REACT:R-HSA-532668; REACT:R-HSA-446203; REACT:R-HSA-901042; REACT:R-HSA-381119; REACT:R-HSA-392499	XBP1(S) activates chaperone genes|REACT:R-HSA-381038; ER Quality Control Compartment (ERQC)|REACT:R-HSA-901032; IRE1alpha activates chaperones|REACT:R-HSA-381070; Post-translational protein modification|REACT:R-HSA-597592; Protein processing in endoplasmic reticulum|KEGG:hsa04141; N-glycan trimming in the ER and Calnexin/Calreticulin cycle|REACT:R-HSA-532668; Asparagine N-linked glycosylation|REA…
hsa-miR-133a-3p.1	ENSG00000198929.8	NOS1AP	ENST00000361897.5	nitric oxide synthase 1 (neuronal) adaptor protein [Source:HGNC Symbol;Acc:16859]	GO:0098901; GO:1901841; GO:1902514; GO:0050999; GO:0003062; GO:1902261; GO:0098974; GO:0051000; GO:1901381; GO:0010628; GO:0010750; GO:1903762; GO:0060307; GO:0045429; GO:0045428; GO:2000170	regulation of cardiac muscle cell action potential; regulation of high voltage-gated calcium channel activity; regulation of calcium ion transmembrane transport via high voltage-gated calcium channel; regulation of nitric-oxide synthase activity; regulation of heart rate by chemical signal; positive regulation of delayed rectifier potassium channel activity; postsynaptic actin cytoskeleton organi…	GO:0098901|regulation of cardiac muscle cell action potential; GO:1901841|regulation of high voltage-gated calcium channel activity; GO:1902514|regulation of calcium ion transmembrane transport via high voltage-gated calcium channel; GO:0050999|regulation of nitric-oxide synthase activity; GO:0003062|regulation of heart rate by chemical signal; GO:1902261|positive regulation of delayed rectifier …	GO:0042383; GO:0005634; GO:0005739; GO:0030315; GO:0033017; GO:0031965; GO:0048471; GO:0098978; GO:0030018; GO:0005901; GO:0005829	sarcolemma; nucleus; mitochondrion; T-tubule; sarcoplasmic reticulum membrane; nuclear membrane; perinuclear region of cytoplasm; glutamatergic synapse; Z disc; caveola; cytosol	GO:0042383|sarcolemma; GO:0005634|nucleus; GO:0005739|mitochondrion; GO:0030315|T-tubule; GO:0033017|sarcoplasmic reticulum membrane; GO:0031965|nuclear membrane; GO:0048471|perinuclear region of cytoplasm; GO:0098978|glutamatergic synapse; GO:0030018|Z disc; GO:0005901|caveola; GO:0005829|cytosol	GO:0005515; GO:0050998	protein binding; nitric-oxide synthase binding	GO:0005515|protein binding; GO:0050998|nitric-oxide synthase binding	Circadian entrainment	KEGG:hsa04713	Circadian entrainment|KEGG:hsa04713
hsa-miR-133a-3p.1	ENSG00000132002.3	DNAJB1	ENST00000254322.2	DnaJ (Hsp40) homolog, subfamily B, member 1 [Source:HGNC Symbol;Acc:5270]	GO:0097201; GO:0090084; GO:0006986; GO:0050790; GO:1900034; GO:0030900; GO:0000122; GO:0032781; GO:0051085	negative regulation of transcription from RNA polymerase II promoter in response to stress; negative regulation of inclusion body assembly; response to unfolded protein; regulation of catalytic activity; regulation of cellular response to heat; forebrain development; negative regulation of transcription by RNA polymerase II; positive regulation of ATPase activity; chaperone cofactor-dependent pro…	GO:0097201|negative regulation of transcription from RNA polymerase II promoter in response to stress; GO:0090084|negative regulation of inclusion body assembly; GO:0006986|response to unfolded protein; GO:0050790|regulation of catalytic activity; GO:1900034|regulation of cellular response to heat; GO:0030900|forebrain development; GO:0000122|negative regulation of transcription by RNA polymerase…	GO:0005634; GO:0043025; GO:0014069; GO:0098978; GO:0005737; GO:0070062; GO:0005654; GO:0043197; GO:0061827; GO:0005829; GO:0005730	nucleus; neuronal cell body; postsynaptic density; glutamatergic synapse; cytoplasm; extracellular exosome; nucleoplasm; dendritic spine; sperm head; cytosol; nucleolus	GO:0005634|nucleus; GO:0043025|neuronal cell body; GO:0014069|postsynaptic density; GO:0098978|glutamatergic synapse; GO:0005737|cytoplasm; GO:0070062|extracellular exosome; GO:0005654|nucleoplasm; GO:0043197|dendritic spine; GO:0061827|sperm head; GO:0005829|cytosol; GO:0005730|nucleolus	GO:0005515; GO:0051082; GO:0045296; GO:0003714; GO:0051087; GO:0044183; GO:0001671; GO:0030544; GO:0051117	protein binding; unfolded protein binding; cadherin binding; transcription corepressor activity; chaperone binding; protein folding chaperone; ATPase activator activity; Hsp70 protein binding; ATPase binding	GO:0005515|protein binding; GO:0051082|unfolded protein binding; GO:0045296|cadherin binding; GO:0003714|transcription corepressor activity; GO:0051087|chaperone binding; GO:0044183|protein folding chaperone; GO:0001671|ATPase activator activity; GO:0030544|Hsp70 protein binding; GO:0051117|ATPase binding	Signal Transduction; Cellular response to heat stress; Protein processing in endoplasmic reticulum; MAPK6/MAPK4 signaling; MAPK family signaling cascades; HSF1-dependent transactivation; Regulation of HSF1-mediated heat shock response; Attenuation phase; Cellular responses to stress; Influenza A	REACT:R-HSA-162582; REACT:R-HSA-3371556; KEGG:hsa04141; REACT:R-HSA-5687128; REACT:R-HSA-5683057; REACT:R-HSA-3371571; REACT:R-HSA-3371453; REACT:R-HSA-3371568; REACT:R-HSA-2262752; KEGG:hsa05164	Signal Transduction|REACT:R-HSA-162582; Cellular response to heat stress|REACT:R-HSA-3371556; Protein processing in endoplasmic reticulum|KEGG:hsa04141; MAPK6/MAPK4 signaling|REACT:R-HSA-5687128; MAPK family signaling cascades|REACT:R-HSA-5683057; HSF1-dependent transactivation|REACT:R-HSA-3371571; Regulation of HSF1-mediated heat shock response|REACT:R-HSA-3371453; Attenuation phase|REACT:R-HSA-…
hsa-miR-133a-3p.1	ENSG00000204683.6	C10orf113	ENST00000529198.1	chromosome 10 open reading frame 113 [Source:HGNC Symbol;Acc:31447]
hsa-miR-133a-3p.1	ENSG00000156398.8	SFXN2	ENST00000369893.5	sideroflexin 2 [Source:HGNC Symbol;Acc:16086]	GO:1990542; GO:0140300	mitochondrial transmembrane transport; serine import into mitochondrion	GO:1990542|mitochondrial transmembrane transport; GO:0140300|serine import into mitochondrion	GO:0005739; GO:0031305	mitochondrion; integral component of mitochondrial inner membrane	GO:0005739|mitochondrion; GO:0031305|integral component of mitochondrial inner membrane	GO:0022889; GO:0022857; GO:0005515	serine transmembrane transporter activity; transmembrane transporter activity; protein binding	GO:0022889|serine transmembrane transporter activity; GO:0022857|transmembrane transporter activity; GO:0005515|protein binding
hsa-miR-133a-3p.1	ENSG00000077782.15	FGFR1	ENST00000397091.5	fibroblast growth factor receptor 1 [Source:HGNC Symbol;Acc:3688]	GO:0045666; GO:0007169; GO:0048015; GO:0016477; GO:1905564; GO:0010518; GO:0046777; GO:0043009; GO:0043410; GO:0008284; GO:0045597; GO:0007275; GO:0001764; GO:2000546; GO:0014068; GO:0043536; GO:2001239; GO:0001837; GO:0000165; GO:0010863; GO:0018108; GO:0006468; GO:0045595; GO:0001501; GO:0051897; GO:0033674; GO:0008543; GO:0043406; GO:0048705	positive regulation of neuron differentiation; transmembrane receptor protein tyrosine kinase signaling pathway; phosphatidylinositol-mediated signaling; cell migration; positive regulation of vascular endothelial cell proliferation; positive regulation of phospholipase activity; protein autophosphorylation; chordate embryonic development; positive regulation of MAPK cascade; positive regulation …	GO:0045666|positive regulation of neuron differentiation; GO:0007169|transmembrane receptor protein tyrosine kinase signaling pathway; GO:0048015|phosphatidylinositol-mediated signaling; GO:0016477|cell migration; GO:1905564|positive regulation of vascular endothelial cell proliferation; GO:0010518|positive regulation of phospholipase activity; GO:0046777|protein autophosphorylation; GO:0043009|c…	GO:0016021; GO:0005576; GO:0005634; GO:0005829; GO:0031410; GO:0005886; GO:0005887; GO:0043235	integral component of membrane; extracellular region; nucleus; cytosol; cytoplasmic vesicle; plasma membrane; integral component of plasma membrane; receptor complex	GO:0016021|integral component of membrane; GO:0005576|extracellular region; GO:0005634|nucleus; GO:0005829|cytosol; GO:0031410|cytoplasmic vesicle; GO:0005886|plasma membrane; GO:0005887|integral component of plasma membrane; GO:0043235|receptor complex	GO:0005515; GO:0042803; GO:0008201; GO:0017134; GO:0004713; GO:0004714; GO:0090722; GO:0042802; GO:0005524; GO:0005007	protein binding; protein homodimerization activity; heparin binding; fibroblast growth factor binding; protein tyrosine kinase activity; transmembrane receptor protein tyrosine kinase activity; receptor-receptor interaction; identical protein binding; ATP binding; fibroblast growth factor-activated receptor activity	GO:0005515|protein binding; GO:0042803|protein homodimerization activity; GO:0008201|heparin binding; GO:0017134|fibroblast growth factor binding; GO:0004713|protein tyrosine kinase activity; GO:0004714|transmembrane receptor protein tyrosine kinase activity; GO:0090722|receptor-receptor interaction; GO:0042802|identical protein binding; GO:0005524|ATP binding; GO:0005007|fibroblast growth factor…	Fc epsilon receptor (FCERI) signaling; GAB1 signalosome; GRB2 events in EGFR signaling; Signaling by PDGF; FRS-mediated FGFR1 signaling; Downstream signaling of activated FGFR1; DAP12 signaling; PI5P, PP2A and IER3 Regulate PI3K/AKT Signaling; VEGFA-VEGFR2 Pathway; Negative regulation of the PI3K/AKT network; Prolonged ERK activation events; FGFR1c ligand binding and activation; IGF1R signaling c…	REACT:R-HSA-2454202; REACT:R-HSA-180292; REACT:R-HSA-179812; REACT:R-HSA-186797; REACT:R-HSA-5654693; REACT:R-HSA-5654687; REACT:R-HSA-2424491; REACT:R-HSA-6811558; REACT:R-HSA-4420097; REACT:R-HSA-199418; REACT:R-HSA-169893; REACT:R-HSA-190373; REACT:R-HSA-2428924; REACT:R-HSA-190236; REACT:R-HSA-5218921; REACT:R-HSA-2428928; KEGG:hsa05218; REACT:R-HSA-2586552; REACT:R-HSA-5684996; REACT:R-HSA-5…	Fc epsilon receptor (FCERI) signaling|REACT:R-HSA-2454202; GAB1 signalosome|REACT:R-HSA-180292; GRB2 events in EGFR signaling|REACT:R-HSA-179812; Signaling by PDGF|REACT:R-HSA-186797; FRS-mediated FGFR1 signaling|REACT:R-HSA-5654693; Downstream signaling of activated FGFR1|REACT:R-HSA-5654687; DAP12 signaling|REACT:R-HSA-2424491; PI5P, PP2A and IER3 Regulate PI3K/AKT Signaling|REACT:R-HSA-6811558…
hsa-miR-133a-3p.1	ENSG00000122870.7	BICC1	ENST00000373886.3	bicaudal C homolog 1 (Drosophila) [Source:HGNC Symbol;Acc:19351]	GO:0001822; GO:0007368; GO:0090090; GO:0007507	kidney development; determination of left/right symmetry; negative regulation of canonical Wnt signaling pathway; heart development	GO:0001822|kidney development; GO:0007368|determination of left/right symmetry; GO:0090090|negative regulation of canonical Wnt signaling pathway; GO:0007507|heart development	GO:0005737	cytoplasm	GO:0005737|cytoplasm	GO:0003723	RNA binding	GO:0003723|RNA binding
hsa-miR-133a-3p.1	ENSG00000085832.12	EPS15	ENST00000371730.2	epidermal growth factor receptor pathway substrate 15 [Source:HGNC Symbol;Acc:3419]	GO:0019065; GO:0042059; GO:0032456; GO:0015031; GO:0061024; GO:0098884; GO:0001921; GO:0006897; GO:0006895; GO:0042127; GO:0016197; GO:0016050; GO:0046718; GO:0048268	receptor-mediated endocytosis of virus by host cell; negative regulation of epidermal growth factor receptor signaling pathway; endocytic recycling; protein transport; membrane organization; postsynaptic neurotransmitter receptor internalization; positive regulation of receptor recycling; endocytosis; Golgi to endosome transport; regulation of cell population proliferation; endosomal transport; v…	GO:0019065|receptor-mediated endocytosis of virus by host cell; GO:0042059|negative regulation of epidermal growth factor receptor signaling pathway; GO:0032456|endocytic recycling; GO:0015031|protein transport; GO:0061024|membrane organization; GO:0098884|postsynaptic neurotransmitter receptor internalization; GO:0001921|positive regulation of receptor recycling; GO:0006897|endocytosis; GO:00068…	GO:0005886; GO:0005737; GO:0016235; GO:0005905; GO:0030132; GO:0098794; GO:0043231; GO:0031901; GO:0009925; GO:0016324; GO:0005829; GO:0016020; GO:0098978	plasma membrane; cytoplasm; aggresome; clathrin-coated pit; clathrin coat of coated pit; postsynapse; intracellular membrane-bounded organelle; early endosome membrane; basal plasma membrane; apical plasma membrane; cytosol; membrane; glutamatergic synapse	GO:0005886|plasma membrane; GO:0005737|cytoplasm; GO:0016235|aggresome; GO:0005905|clathrin-coated pit; GO:0030132|clathrin coat of coated pit; GO:0098794|postsynapse; GO:0043231|intracellular membrane-bounded organelle; GO:0031901|early endosome membrane; GO:0009925|basal plasma membrane; GO:0016324|apical plasma membrane; GO:0005829|cytosol; GO:0016020|membrane; GO:0098978|glutamatergic synapse	GO:0005515; GO:0017124; GO:0005509; GO:0031593; GO:0045296	protein binding; SH3 domain binding; calcium ion binding; polyubiquitin modification-dependent protein binding; cadherin binding	GO:0005515|protein binding; GO:0017124|SH3 domain binding; GO:0005509|calcium ion binding; GO:0031593|polyubiquitin modification-dependent protein binding; GO:0045296|cadherin binding	Disease; Vesicle-mediated transport; Signal Transduction; Endocytosis; EGFR downregulation; Negative regulation of MET activity; Clathrin-mediated endocytosis; Membrane Trafficking; Signaling by MET; InlB-mediated entry of Listeria monocytogenes into host cell; Listeria monocytogenes entry into host cells; Infectious disease; Cargo recognition for clathrin-mediated endocytosis; Signaling by EGFR	REACT:R-HSA-1643685; REACT:R-HSA-5653656; REACT:R-HSA-162582; KEGG:hsa04144; REACT:R-HSA-182971; REACT:R-HSA-6807004; REACT:R-HSA-8856828; REACT:R-HSA-199991; REACT:R-HSA-6806834; REACT:R-HSA-8875360; REACT:R-HSA-8876384; REACT:R-HSA-5663205; REACT:R-HSA-8856825; REACT:R-HSA-177929	Disease|REACT:R-HSA-1643685; Vesicle-mediated transport|REACT:R-HSA-5653656; Signal Transduction|REACT:R-HSA-162582; Endocytosis|KEGG:hsa04144; EGFR downregulation|REACT:R-HSA-182971; Negative regulation of MET activity|REACT:R-HSA-6807004; Clathrin-mediated endocytosis|REACT:R-HSA-8856828; Membrane Trafficking|REACT:R-HSA-199991; Signaling by MET|REACT:R-HSA-6806834; InlB-mediated entry of Liste…
hsa-miR-133a-3p.1	ENSG00000114933.11	INO80D	ENST00000403263.1	INO80 complex subunit D [Source:HGNC Symbol;Acc:25997]	GO:0006281; GO:0006310; GO:0016579	DNA repair; DNA recombination; protein deubiquitination	GO:0006281|DNA repair; GO:0006310|DNA recombination; GO:0016579|protein deubiquitination	GO:0005634; GO:0005654	nucleus; nucleoplasm	GO:0005634|nucleus; GO:0005654|nucleoplasm				Global Genome Nucleotide Excision Repair (GG-NER); DNA Repair; Nucleotide Excision Repair; UCH proteinases; Post-translational protein modification; DNA Damage Recognition in GG-NER; Metabolism of proteins; Deubiquitination	REACT:R-HSA-5696399; REACT:R-HSA-73894; REACT:R-HSA-5696398; REACT:R-HSA-5689603; REACT:R-HSA-597592; REACT:R-HSA-5696394; REACT:R-HSA-392499; REACT:R-HSA-5688426	Global Genome Nucleotide Excision Repair (GG-NER)|REACT:R-HSA-5696399; DNA Repair|REACT:R-HSA-73894; Nucleotide Excision Repair|REACT:R-HSA-5696398; UCH proteinases|REACT:R-HSA-5689603; Post-translational protein modification|REACT:R-HSA-597592; DNA Damage Recognition in GG-NER|REACT:R-HSA-5696394; Metabolism of proteins|REACT:R-HSA-392499; Deubiquitination|REACT:R-HSA-5688426
hsa-miR-133a-3p.1	ENSG00000237515.6	SHISA9	ENST00000558583.1	shisa family member 9 [Source:HGNC Symbol;Acc:37231]	GO:2000311; GO:0098962; GO:0048172	regulation of AMPA receptor activity; regulation of postsynaptic neurotransmitter receptor activity; regulation of short-term neuronal synaptic plasticity	GO:2000311|regulation of AMPA receptor activity; GO:0098962|regulation of postsynaptic neurotransmitter receptor activity; GO:0048172|regulation of short-term neuronal synaptic plasticity	GO:0032591; GO:0045202; GO:0045211; GO:0099061; GO:0098978; GO:0008328; GO:0014069; GO:0032281	dendritic spine membrane; synapse; postsynaptic membrane; integral component of postsynaptic density membrane; glutamatergic synapse; ionotropic glutamate receptor complex; postsynaptic density; AMPA glutamate receptor complex	GO:0032591|dendritic spine membrane; GO:0045202|synapse; GO:0045211|postsynaptic membrane; GO:0099061|integral component of postsynaptic density membrane; GO:0098978|glutamatergic synapse; GO:0008328|ionotropic glutamate receptor complex; GO:0014069|postsynaptic density; GO:0032281|AMPA glutamate receptor complex	GO:0030165	PDZ domain binding	GO:0030165|PDZ domain binding
hsa-miR-133a-3p.1	ENSG00000147274.10	RBMX	ENST00000562646.1	RNA binding motif protein, X-linked [Source:HGNC Symbol;Acc:9910]	GO:0051260; GO:0071347; GO:0016070; GO:0048025; GO:0048026; GO:0000381; GO:0001649; GO:0045944; GO:0006509; GO:0000398; GO:0006366	protein homooligomerization; cellular response to interleukin-1; RNA metabolic process; negative regulation of mRNA splicing, via spliceosome; positive regulation of mRNA splicing, via spliceosome; regulation of alternative mRNA splicing, via spliceosome; osteoblast differentiation; positive regulation of transcription by RNA polymerase II; membrane protein ectodomain proteolysis; mRNA splicing, …	GO:0051260|protein homooligomerization; GO:0071347|cellular response to interleukin-1; GO:0016070|RNA metabolic process; GO:0048025|negative regulation of mRNA splicing, via spliceosome; GO:0048026|positive regulation of mRNA splicing, via spliceosome; GO:0000381|regulation of alternative mRNA splicing, via spliceosome; GO:0001649|osteoblast differentiation; GO:0045944|positive regulation of tran…	GO:0005654; GO:0070062; GO:0071013; GO:0044530; GO:0000791; GO:0005615; GO:0005681; GO:1990904; GO:0032991; GO:0016020; GO:0005634	nucleoplasm; extracellular exosome; catalytic step 2 spliceosome; supraspliceosomal complex; euchromatin; extracellular space; spliceosomal complex; ribonucleoprotein complex; protein-containing complex; membrane; nucleus	GO:0005654|nucleoplasm; GO:0070062|extracellular exosome; GO:0071013|catalytic step 2 spliceosome; GO:0044530|supraspliceosomal complex; GO:0000791|euchromatin; GO:0005615|extracellular space; GO:0005681|spliceosomal complex; GO:1990904|ribonucleoprotein complex; GO:0032991|protein-containing complex; GO:0016020|membrane; GO:0005634|nucleus	GO:0003729; GO:0003682; GO:0003723; GO:0005515; GO:0019904; GO:0000978; GO:0042802	mRNA binding; chromatin binding; RNA binding; protein binding; protein domain specific binding; RNA polymerase II cis-regulatory region sequence-specific DNA binding; identical protein binding	GO:0003729|mRNA binding; GO:0003682|chromatin binding; GO:0003723|RNA binding; GO:0005515|protein binding; GO:0019904|protein domain specific binding; GO:0000978|RNA polymerase II cis-regulatory region sequence-specific DNA binding; GO:0042802|identical protein binding	mRNA Splicing; Spliceosome; Gene Expression; mRNA Splicing - Major Pathway; Processing of Capped Intron-Containing Pre-mRNA	REACT:R-HSA-72172; KEGG:hsa03040; REACT:R-HSA-74160; REACT:R-HSA-72163; REACT:R-HSA-72203	mRNA Splicing|REACT:R-HSA-72172; Spliceosome|KEGG:hsa03040; Gene Expression|REACT:R-HSA-74160; mRNA Splicing - Major Pathway|REACT:R-HSA-72163; Processing of Capped Intron-Containing Pre-mRNA|REACT:R-HSA-72203
hsa-miR-133a-3p.1	ENSG00000108306.7	FBXL20	ENST00000394294.3	F-box and leucine-rich repeat protein 20 [Source:HGNC Symbol;Acc:24679]	GO:0001662; GO:0099575; GO:0000209; GO:0043687; GO:0031146; GO:2000300	behavioral fear response; regulation of protein catabolic process at presynapse, modulating synaptic transmission; protein polyubiquitination; post-translational protein modification; SCF-dependent proteasomal ubiquitin-dependent protein catabolic process; regulation of synaptic vesicle exocytosis	GO:0001662|behavioral fear response; GO:0099575|regulation of protein catabolic process at presynapse, modulating synaptic transmission; GO:0000209|protein polyubiquitination; GO:0043687|post-translational protein modification; GO:0031146|SCF-dependent proteasomal ubiquitin-dependent protein catabolic process; GO:2000300|regulation of synaptic vesicle exocytosis	GO:0005829; GO:0098793; GO:0098685; GO:0098978; GO:0019005	cytosol; presynapse; Schaffer collateral - CA1 synapse; glutamatergic synapse; SCF ubiquitin ligase complex	GO:0005829|cytosol; GO:0098793|presynapse; GO:0098685|Schaffer collateral - CA1 synapse; GO:0098978|glutamatergic synapse; GO:0019005|SCF ubiquitin ligase complex	GO:0005515	protein binding	GO:0005515|protein binding	Adaptive Immune System; Class I MHC mediated antigen processing & presentation; Immune System; Antigen processing: Ubiquitination & Proteasome degradation	REACT:R-HSA-1280218; REACT:R-HSA-983169; REACT:R-HSA-168256; REACT:R-HSA-983168	Adaptive Immune System|REACT:R-HSA-1280218; Class I MHC mediated antigen processing & presentation|REACT:R-HSA-983169; Immune System|REACT:R-HSA-168256; Antigen processing: Ubiquitination & Proteasome degradation|REACT:R-HSA-983168
hsa-miR-133a-3p.1	ENSG00000163904.8	SENP2	ENST00000296257.5	SUMO1/sentrin/SMT3 specific peptidase 2 [Source:HGNC Symbol;Acc:23116]	GO:0030111; GO:0031397; GO:0015031; GO:0016926; GO:0031398; GO:0031648; GO:0051028; GO:0016055; GO:0045444	regulation of Wnt signaling pathway; negative regulation of protein ubiquitination; protein transport; protein desumoylation; positive regulation of protein ubiquitination; protein destabilization; mRNA transport; Wnt signaling pathway; fat cell differentiation	GO:0030111|regulation of Wnt signaling pathway; GO:0031397|negative regulation of protein ubiquitination; GO:0015031|protein transport; GO:0016926|protein desumoylation; GO:0031398|positive regulation of protein ubiquitination; GO:0031648|protein destabilization; GO:0051028|mRNA transport; GO:0016055|Wnt signaling pathway; GO:0045444|fat cell differentiation	GO:0005654; GO:0005829; GO:0005643; GO:0016605; GO:0005634; GO:0031965	nucleoplasm; cytosol; nuclear pore; PML body; nucleus; nuclear membrane	GO:0005654|nucleoplasm; GO:0005829|cytosol; GO:0005643|nuclear pore; GO:0016605|PML body; GO:0005634|nucleus; GO:0031965|nuclear membrane	GO:0070139; GO:0005515; GO:0016929	SUMO-specific endopeptidase activity; protein binding; SUMO-specific protease activity	GO:0070139|SUMO-specific endopeptidase activity; GO:0005515|protein binding; GO:0016929|SUMO-specific protease activity	Processing and activation of SUMO; Nuclear pore complex; Wnt signaling pathway; Post-translational protein modification; SUMOylation; RNA transport; Metabolism of proteins; SUMO is proteolytically processed	REACT:R-HSA-3215018; KEGG:hsa_M00427; KEGG:hsa04310; REACT:R-HSA-597592; REACT:R-HSA-2990846; KEGG:hsa03013; REACT:R-HSA-392499; REACT:R-HSA-3065679	Processing and activation of SUMO|REACT:R-HSA-3215018; Nuclear pore complex|KEGG:hsa_M00427; Wnt signaling pathway|KEGG:hsa04310; Post-translational protein modification|REACT:R-HSA-597592; SUMOylation|REACT:R-HSA-2990846; RNA transport|KEGG:hsa03013; Metabolism of proteins|REACT:R-HSA-392499; SUMO is proteolytically processed|REACT:R-HSA-3065679
hsa-miR-133a-3p.1	ENSG00000113578.13	FGF1	ENST00000360966.5	fibroblast growth factor 1 (acidic) [Source:HGNC Symbol;Acc:3665]	GO:0051897; GO:0042060; GO:1903672; GO:0010595; GO:0000187; GO:0051781; GO:0010628; GO:2000544; GO:0030334; GO:1901509; GO:0009653; GO:0030154; GO:0009887; GO:0043406; GO:0008543; GO:0045766; GO:0045944; GO:0045542; GO:2000347; GO:0007275; GO:0072163; GO:0060681; GO:0008284; GO:0050679; GO:0001525; GO:0000165; GO:1902533; GO:0007165; GO:0032148; GO:0034605; GO:0030335; GO:0030324; GO:0001759; GO:…	positive regulation of protein kinase B signaling; wound healing; positive regulation of sprouting angiogenesis; positive regulation of endothelial cell migration; activation of MAPK activity; positive regulation of cell division; positive regulation of gene expression; regulation of endothelial cell chemotaxis to fibroblast growth factor; regulation of cell migration; regulation of endothelial t…	GO:0051897|positive regulation of protein kinase B signaling; GO:0042060|wound healing; GO:1903672|positive regulation of sprouting angiogenesis; GO:0010595|positive regulation of endothelial cell migration; GO:0000187|activation of MAPK activity; GO:0051781|positive regulation of cell division; GO:0010628|positive regulation of gene expression; GO:2000544|regulation of endothelial cell chemotaxi…	GO:0005634; GO:0005576; GO:0005615; GO:0031012; GO:0005737; GO:0005938; GO:0005654; GO:0005730; GO:0005829	nucleus; extracellular region; extracellular space; extracellular matrix; cytoplasm; cell cortex; nucleoplasm; nucleolus; cytosol	GO:0005634|nucleus; GO:0005576|extracellular region; GO:0005615|extracellular space; GO:0031012|extracellular matrix; GO:0005737|cytoplasm; GO:0005938|cell cortex; GO:0005654|nucleoplasm; GO:0005730|nucleolus; GO:0005829|cytosol	GO:0005104; GO:0005178; GO:0044548; GO:0005515; GO:0008083; GO:0008201; GO:0030544	fibroblast growth factor receptor binding; integrin binding; S100 protein binding; protein binding; growth factor activity; heparin binding; Hsp70 protein binding	GO:0005104|fibroblast growth factor receptor binding; GO:0005178|integrin binding; GO:0044548|S100 protein binding; GO:0005515|protein binding; GO:0008083|growth factor activity; GO:0008201|heparin binding; GO:0030544|Hsp70 protein binding	FRS-mediated FGFR1 signaling; Signaling by PDGF; SHC-mediated cascade:FGFR4; Negative regulation of FGFR2 signaling; Downstream signaling of activated FGFR1; Fc epsilon receptor (FCERI) signaling; GAB1 signalosome; FGFR2c ligand binding and activation; Signaling by activated point mutants of FGFR3; GRB2 events in EGFR signaling; PI-3K cascade:FGFR2; Signaling by FGFR; IGF1R signaling cascade; VEG…	REACT:R-HSA-5654693; REACT:R-HSA-186797; REACT:R-HSA-5654719; REACT:R-HSA-5654727; REACT:R-HSA-5654687; REACT:R-HSA-2454202; REACT:R-HSA-180292; REACT:R-HSA-190375; REACT:R-HSA-1839130; REACT:R-HSA-179812; REACT:R-HSA-5654695; REACT:R-HSA-190236; REACT:R-HSA-2428924; REACT:R-HSA-5218921; REACT:R-HSA-190373; REACT:R-HSA-5654712; REACT:R-HSA-5684996; REACT:R-HSA-190372; REACT:R-HSA-5654699; REACT:R…	FRS-mediated FGFR1 signaling|REACT:R-HSA-5654693; Signaling by PDGF|REACT:R-HSA-186797; SHC-mediated cascade:FGFR4|REACT:R-HSA-5654719; Negative regulation of FGFR2 signaling|REACT:R-HSA-5654727; Downstream signaling of activated FGFR1|REACT:R-HSA-5654687; Fc epsilon receptor (FCERI) signaling|REACT:R-HSA-2454202; GAB1 signalosome|REACT:R-HSA-180292; FGFR2c ligand binding and activation|REACT:R-H…
hsa-miR-133a-3p.1	ENSG00000113966.5	ARL6	ENST00000463745.1	ADP-ribosylation factor-like 6 [Source:HGNC Symbol;Acc:13210]	GO:0016192; GO:0007601; GO:0007368; GO:0060271; GO:0016055; GO:0051258; GO:0032402; GO:0006612; GO:0006886; GO:0061512	vesicle-mediated transport; visual perception; determination of left/right symmetry; cilium assembly; Wnt signaling pathway; protein polymerization; melanosome transport; protein targeting to membrane; intracellular protein transport; protein localization to cilium	GO:0016192|vesicle-mediated transport; GO:0007601|visual perception; GO:0007368|determination of left/right symmetry; GO:0060271|cilium assembly; GO:0016055|Wnt signaling pathway; GO:0051258|protein polymerization; GO:0032402|melanosome transport; GO:0006612|protein targeting to membrane; GO:0006886|intracellular protein transport; GO:0061512|protein localization to cilium	GO:0005879; GO:0030117; GO:0005930; GO:0016020; GO:0005929; GO:0070062; GO:0005737; GO:0005886	axonemal microtubule; membrane coat; axoneme; membrane; cilium; extracellular exosome; cytoplasm; plasma membrane	GO:0005879|axonemal microtubule; GO:0030117|membrane coat; GO:0005930|axoneme; GO:0016020|membrane; GO:0005929|cilium; GO:0070062|extracellular exosome; GO:0005737|cytoplasm; GO:0005886|plasma membrane	GO:0005525; GO:0003924; GO:0046872; GO:0005543; GO:0005515	GTP binding; GTPase activity; metal ion binding; phospholipid binding; protein binding	GO:0005525|GTP binding; GO:0003924|GTPase activity; GO:0046872|metal ion binding; GO:0005543|phospholipid binding; GO:0005515|protein binding	Organelle biogenesis and maintenance; Cargo trafficking to the periciliary membrane; Cilium Assembly; BBSome-mediated cargo-targeting to cilium	REACT:R-HSA-1852241; REACT:R-HSA-5620920; REACT:R-HSA-5617833; REACT:R-HSA-5620922	Organelle biogenesis and maintenance|REACT:R-HSA-1852241; Cargo trafficking to the periciliary membrane|REACT:R-HSA-5620920; Cilium Assembly|REACT:R-HSA-5617833; BBSome-mediated cargo-targeting to cilium|REACT:R-HSA-5620922
hsa-miR-133a-3p.1	ENSG00000116539.6	ASH1L	ENST00000368346.3	ash1 (absent, small, or homeotic)-like (Drosophila) [Source:HGNC Symbol;Acc:19088]	GO:0009791; GO:0097676; GO:0046697; GO:1903699; GO:0002674; GO:0051567; GO:0043409; GO:0007338; GO:0051568; GO:1903709; GO:0061038; GO:0043124; GO:0001501; GO:0030317; GO:0045944	post-embryonic development; histone H3-K36 dimethylation; decidualization; tarsal gland development; negative regulation of acute inflammatory response; histone H3-K9 methylation; negative regulation of MAPK cascade; single fertilization; histone H3-K4 methylation; uterine gland development; uterus morphogenesis; negative regulation of I-kappaB kinase/NF-kappaB signaling; skeletal system developm…	GO:0009791|post-embryonic development; GO:0097676|histone H3-K36 dimethylation; GO:0046697|decidualization; GO:1903699|tarsal gland development; GO:0002674|negative regulation of acute inflammatory response; GO:0051567|histone H3-K9 methylation; GO:0043409|negative regulation of MAPK cascade; GO:0007338|single fertilization; GO:0051568|histone H3-K4 methylation; GO:1903709|uterine gland developme…	GO:0005654; GO:0005794; GO:0005634; GO:0005923; GO:0005694	nucleoplasm; Golgi apparatus; nucleus; bicellular tight junction; chromosome	GO:0005654|nucleoplasm; GO:0005794|Golgi apparatus; GO:0005634|nucleus; GO:0005923|bicellular tight junction; GO:0005694|chromosome	GO:0046975; GO:0042800; GO:0046872; GO:0046974; GO:0003677; GO:0003682	histone methyltransferase activity (H3-K36 specific); histone methyltransferase activity (H3-K4 specific); metal ion binding; histone methyltransferase activity (H3-K9 specific); DNA binding; chromatin binding	GO:0046975|histone methyltransferase activity (H3-K36 specific); GO:0042800|histone methyltransferase activity (H3-K4 specific); GO:0046872|metal ion binding; GO:0046974|histone methyltransferase activity (H3-K9 specific); GO:0003677|DNA binding; GO:0003682|chromatin binding	Chromatin organization; Lysine degradation; PKMTs methylate histone lysines; Chromatin modifying enzymes	REACT:R-HSA-4839726; KEGG:hsa00310; REACT:R-HSA-3214841; REACT:R-HSA-3247509	Chromatin organization|REACT:R-HSA-4839726; Lysine degradation|KEGG:hsa00310; PKMTs methylate histone lysines|REACT:R-HSA-3214841; Chromatin modifying enzymes|REACT:R-HSA-3247509
hsa-miR-133a-3p.1	ENSG00000170525.14	PFKFB3	ENST00000536985.1	6-phosphofructo-2-kinase/fructose-2,6-biphosphatase 3 [Source:HGNC Symbol;Acc:8874]	GO:0006000; GO:0046835; GO:0045821; GO:0006003; GO:0007420; GO:0016311	fructose metabolic process; carbohydrate phosphorylation; positive regulation of glycolytic process; fructose 2,6-bisphosphate metabolic process; brain development; dephosphorylation	GO:0006000|fructose metabolic process; GO:0046835|carbohydrate phosphorylation; GO:0045821|positive regulation of glycolytic process; GO:0006003|fructose 2,6-bisphosphate metabolic process; GO:0007420|brain development; GO:0016311|dephosphorylation	GO:0005654; GO:0005829	nucleoplasm; cytosol	GO:0005654|nucleoplasm; GO:0005829|cytosol	GO:0003873; GO:0004331; GO:0005515; GO:0005524	6-phosphofructo-2-kinase activity; fructose-2,6-bisphosphate 2-phosphatase activity; protein binding; ATP binding	GO:0003873|6-phosphofructo-2-kinase activity; GO:0004331|fructose-2,6-bisphosphate 2-phosphatase activity; GO:0005515|protein binding; GO:0005524|ATP binding	HIF-1 signaling pathway; Glycolysis; Fructose and mannose metabolism; Glucose metabolism; Metabolism; AMPK signaling pathway; Metabolism of carbohydrates	KEGG:hsa04066; REACT:R-HSA-70171; KEGG:hsa00051; REACT:R-HSA-70326; REACT:R-HSA-1430728; KEGG:hsa04152; REACT:R-HSA-71387	HIF-1 signaling pathway|KEGG:hsa04066; Glycolysis|REACT:R-HSA-70171; Fructose and mannose metabolism|KEGG:hsa00051; Glucose metabolism|REACT:R-HSA-70326; Metabolism|REACT:R-HSA-1430728; AMPK signaling pathway|KEGG:hsa04152; Metabolism of carbohydrates|REACT:R-HSA-71387
hsa-miR-133a-3p.1	ENSG00000084652.11	TXLNA	ENST00000373610.3	taxilin alpha [Source:HGNC Symbol;Acc:30685]	GO:0019221; GO:0042113; GO:0006887	cytokine-mediated signaling pathway; B cell activation; exocytosis	GO:0019221|cytokine-mediated signaling pathway; GO:0042113|B cell activation; GO:0006887|exocytosis	GO:0016020; GO:0005737; GO:0005576; GO:0005829	membrane; cytoplasm; extracellular region; cytosol	GO:0016020|membrane; GO:0005737|cytoplasm; GO:0005576|extracellular region; GO:0005829|cytosol	GO:0019905; GO:0005515	syntaxin binding; protein binding	GO:0019905|syntaxin binding; GO:0005515|protein binding	Signaling by Interleukins; Immune System; Cytokine Signaling in Immune system	REACT:R-HSA-449147; REACT:R-HSA-168256; REACT:R-HSA-1280215	Signaling by Interleukins|REACT:R-HSA-449147; Immune System|REACT:R-HSA-168256; Cytokine Signaling in Immune system|REACT:R-HSA-1280215
hsa-miR-133a-3p.1	ENSG00000259316.3	CTD-2116N17.1	ENST00000606793.1	cDNA FLJ58702, highly similar to Casein kinase I isoform gamma-1 [Source:UniProtKB/TrEMBL;Acc:B7Z7D1]
hsa-miR-133a-3p.1	ENSG00000157837.11	SPPL3	ENST00000353487.2	signal peptide peptidase like 3 [Source:HGNC Symbol;Acc:30424]	GO:0007204; GO:0070886; GO:0050852; GO:0033619; GO:0032092; GO:0035307; GO:0006465; GO:0006509	positive regulation of cytosolic calcium ion concentration; positive regulation of calcineurin-NFAT signaling cascade; T cell receptor signaling pathway; membrane protein proteolysis; positive regulation of protein binding; positive regulation of protein dephosphorylation; signal peptide processing; membrane protein ectodomain proteolysis	GO:0007204|positive regulation of cytosolic calcium ion concentration; GO:0070886|positive regulation of calcineurin-NFAT signaling cascade; GO:0050852|T cell receptor signaling pathway; GO:0033619|membrane protein proteolysis; GO:0032092|positive regulation of protein binding; GO:0035307|positive regulation of protein dephosphorylation; GO:0006465|signal peptide processing; GO:0006509|membrane p…	GO:0071556; GO:0043231; GO:0005886; GO:0005794; GO:0033116; GO:0030660; GO:0016020; GO:0071458; GO:0005791	integral component of lumenal side of endoplasmic reticulum membrane; intracellular membrane-bounded organelle; plasma membrane; Golgi apparatus; endoplasmic reticulum-Golgi intermediate compartment membrane; Golgi-associated vesicle membrane; membrane; integral component of cytoplasmic side of endoplasmic reticulum membrane; rough endoplasmic reticulum	GO:0071556|integral component of lumenal side of endoplasmic reticulum membrane; GO:0043231|intracellular membrane-bounded organelle; GO:0005886|plasma membrane; GO:0005794|Golgi apparatus; GO:0033116|endoplasmic reticulum-Golgi intermediate compartment membrane; GO:0030660|Golgi-associated vesicle membrane; GO:0016020|membrane; GO:0071458|integral component of cytoplasmic side of endoplasmic ret…	GO:0005515; GO:0042500; GO:0042803	protein binding; aspartic endopeptidase activity, intramembrane cleaving; protein homodimerization activity	GO:0005515|protein binding; GO:0042500|aspartic endopeptidase activity, intramembrane cleaving; GO:0042803|protein homodimerization activity
hsa-miR-133a-3p.1	ENSG00000156030.8	ELMSAN1	ENST00000394071.2	ELM2 and Myb/SANT-like domain containing 1 [Source:HGNC Symbol;Acc:19853]
hsa-miR-133a-3p.1	ENSG00000183762.8	KREMEN1	ENST00000400335.4	kringle containing transmembrane protein 1 [Source:HGNC Symbol;Acc:17550]	GO:0060173; GO:0090090; GO:0016055; GO:0030279; GO:0060828; GO:0006915; GO:0007154; GO:0048681	limb development; negative regulation of canonical Wnt signaling pathway; Wnt signaling pathway; negative regulation of ossification; regulation of canonical Wnt signaling pathway; apoptotic process; cell communication; negative regulation of axon regeneration	GO:0060173|limb development; GO:0090090|negative regulation of canonical Wnt signaling pathway; GO:0016055|Wnt signaling pathway; GO:0030279|negative regulation of ossification; GO:0060828|regulation of canonical Wnt signaling pathway; GO:0006915|apoptotic process; GO:0007154|cell communication; GO:0048681|negative regulation of axon regeneration	GO:0016021; GO:0043025; GO:0005886; GO:0016020	integral component of membrane; neuronal cell body; plasma membrane; membrane	GO:0016021|integral component of membrane; GO:0043025|neuronal cell body; GO:0005886|plasma membrane; GO:0016020|membrane	GO:0005515	protein binding	GO:0005515|protein binding	Disease; TCF dependent signaling in response to WNT; Signaling by Wnt; Signaling by WNT in cancer; Diseases of signal transduction; Misspliced LRP5 mutants have enhanced beta-catenin-dependent signaling; Signal Transduction; Negative regulation of TCF-dependent signaling by WNT ligand antagonists	REACT:R-HSA-1643685; REACT:R-HSA-201681; REACT:R-HSA-195721; REACT:R-HSA-4791275; REACT:R-HSA-5663202; REACT:R-HSA-5339717; REACT:R-HSA-162582; REACT:R-HSA-3772470	Disease|REACT:R-HSA-1643685; TCF dependent signaling in response to WNT|REACT:R-HSA-201681; Signaling by Wnt|REACT:R-HSA-195721; Signaling by WNT in cancer|REACT:R-HSA-4791275; Diseases of signal transduction|REACT:R-HSA-5663202; Misspliced LRP5 mutants have enhanced beta-catenin-dependent signaling|REACT:R-HSA-5339717; Signal Transduction|REACT:R-HSA-162582; Negative regulation of TCF-dependent …
hsa-miR-133a-3p.1	ENSG00000104885.13	DOT1L	ENST00000398665.3	DOT1-like histone H3K79 methyltransferase [Source:HGNC Symbol;Acc:24948]	GO:0000077; GO:2000677; GO:0008284; GO:0006348; GO:0006281; GO:0034729; GO:0046425; GO:0010467; GO:0032200; GO:0045944	DNA damage checkpoint signaling; regulation of transcription regulatory region DNA binding; positive regulation of cell population proliferation; chromatin silencing at telomere; DNA repair; histone H3-K79 methylation; regulation of receptor signaling pathway via JAK-STAT; gene expression; telomere organization; positive regulation of transcription by RNA polymerase II	GO:0000077|DNA damage checkpoint signaling; GO:2000677|regulation of transcription regulatory region DNA binding; GO:0008284|positive regulation of cell population proliferation; GO:0006348|chromatin silencing at telomere; GO:0006281|DNA repair; GO:0034729|histone H3-K79 methylation; GO:0046425|regulation of receptor signaling pathway via JAK-STAT; GO:0010467|gene expression; GO:0032200|telomere …	GO:0000781; GO:0005654; GO:0043231; GO:0005634; GO:0032991	chromosome, telomeric region; nucleoplasm; intracellular membrane-bounded organelle; nucleus; protein-containing complex	GO:0000781|chromosome, telomeric region; GO:0005654|nucleoplasm; GO:0043231|intracellular membrane-bounded organelle; GO:0005634|nucleus; GO:0032991|protein-containing complex	GO:0042054; GO:0005515; GO:0018024; GO:0031151; GO:0003677	histone methyltransferase activity; protein binding; histone-lysine N-methyltransferase activity; histone methyltransferase activity (H3-K79 specific); DNA binding	GO:0042054|histone methyltransferase activity; GO:0005515|protein binding; GO:0018024|histone-lysine N-methyltransferase activity; GO:0031151|histone methyltransferase activity (H3-K79 specific); GO:0003677|DNA binding	PKMTs methylate histone lysines; Chromatin modifying enzymes; Lysine degradation; Transcriptional misregulation in cancer; Chromatin organization	REACT:R-HSA-3214841; REACT:R-HSA-3247509; KEGG:hsa00310; KEGG:hsa05202; REACT:R-HSA-4839726	PKMTs methylate histone lysines|REACT:R-HSA-3214841; Chromatin modifying enzymes|REACT:R-HSA-3247509; Lysine degradation|KEGG:hsa00310; Transcriptional misregulation in cancer|KEGG:hsa05202; Chromatin organization|REACT:R-HSA-4839726
hsa-miR-133a-3p.1	ENSG00000176887.5	SOX11	ENST00000322002.3	SRY (sex determining region Y)-box 11 [Source:HGNC Symbol;Acc:11191]	GO:0001501; GO:2001111; GO:0045893; GO:0001822; GO:0021510; GO:0014003; GO:0060425; GO:0009653; GO:0050672; GO:0000122; GO:0046887; GO:0014009; GO:0060022; GO:0061029; GO:0030513; GO:0008284; GO:0048485; GO:0017015; GO:0048557; GO:0003151; GO:0048704; GO:0045778; GO:0061053; GO:0021782; GO:0060023; GO:0006355; GO:0003211; GO:0060563; GO:0002089; GO:0050769; GO:0035914; GO:0061386; GO:0010628; GO:…	skeletal system development; positive regulation of lens epithelial cell proliferation; positive regulation of transcription, DNA-templated; kidney development; spinal cord development; oligodendrocyte development; lung morphogenesis; anatomical structure morphogenesis; negative regulation of lymphocyte proliferation; negative regulation of transcription by RNA polymerase II; positive regulation …	GO:0001501|skeletal system development; GO:2001111|positive regulation of lens epithelial cell proliferation; GO:0045893|positive regulation of transcription, DNA-templated; GO:0001822|kidney development; GO:0021510|spinal cord development; GO:0014003|oligodendrocyte development; GO:0060425|lung morphogenesis; GO:0009653|anatomical structure morphogenesis; GO:0050672|negative regulation of lympho…	GO:0005886; GO:0005634; GO:0005654; GO:0000785	plasma membrane; nucleus; nucleoplasm; chromatin	GO:0005886|plasma membrane; GO:0005634|nucleus; GO:0005654|nucleoplasm; GO:0000785|chromatin	GO:0000978; GO:0003700; GO:0000976; GO:0001228; GO:0000981	RNA polymerase II cis-regulatory region sequence-specific DNA binding; DNA-binding transcription factor activity; transcription cis-regulatory region binding; DNA-binding transcription activator activity, RNA polymerase II-specific; DNA-binding transcription factor activity, RNA polymerase II-specific	GO:0000978|RNA polymerase II cis-regulatory region sequence-specific DNA binding; GO:0003700|DNA-binding transcription factor activity; GO:0000976|transcription cis-regulatory region binding; GO:0001228|DNA-binding transcription activator activity, RNA polymerase II-specific; GO:0000981|DNA-binding transcription factor activity, RNA polymerase II-specific
hsa-miR-133a-3p.1	ENSG00000104419.10	NDRG1	ENST00000323851.7	N-myc downstream regulated 1 [Source:HGNC Symbol;Acc:7679]	GO:0008285; GO:0071456; GO:0010038; GO:0007165; GO:0045576; GO:0042981; GO:0032287; GO:0099173; GO:0030330	negative regulation of cell population proliferation; cellular response to hypoxia; response to metal ion; signal transduction; mast cell activation; regulation of apoptotic process; peripheral nervous system myelin maintenance; postsynapse organization; DNA damage response, signal transduction by p53 class mediator	GO:0008285|negative regulation of cell population proliferation; GO:0071456|cellular response to hypoxia; GO:0010038|response to metal ion; GO:0007165|signal transduction; GO:0045576|mast cell activation; GO:0042981|regulation of apoptotic process; GO:0032287|peripheral nervous system myelin maintenance; GO:0099173|postsynapse organization; GO:0030330|DNA damage response, signal transduction by p…	GO:0005634; GO:0005874; GO:0005886; GO:0005737; GO:0055038; GO:0005813; GO:0015630; GO:0005912; GO:0098978; GO:0048471; GO:0005829; GO:0070062	nucleus; microtubule; plasma membrane; cytoplasm; recycling endosome membrane; centrosome; microtubule cytoskeleton; adherens junction; glutamatergic synapse; perinuclear region of cytoplasm; cytosol; extracellular exosome	GO:0005634|nucleus; GO:0005874|microtubule; GO:0005886|plasma membrane; GO:0005737|cytoplasm; GO:0055038|recycling endosome membrane; GO:0005813|centrosome; GO:0015630|microtubule cytoskeleton; GO:0005912|adherens junction; GO:0098978|glutamatergic synapse; GO:0048471|perinuclear region of cytoplasm; GO:0005829|cytosol; GO:0070062|extracellular exosome	GO:0031267; GO:0043015; GO:0045296; GO:0005515; GO:0008017	small GTPase binding; gamma-tubulin binding; cadherin binding; protein binding; microtubule binding	GO:0031267|small GTPase binding; GO:0043015|gamma-tubulin binding; GO:0045296|cadherin binding; GO:0005515|protein binding; GO:0008017|microtubule binding	Gene Expression; TP53 regulates transcription of several additional cell death genes whose specific roles in p53-dependent apoptosis remain uncertain; TP53 Regulates Transcription of Cell Death Genes; Generic Transcription Pathway; Transcriptional Regulation by TP53	REACT:R-HSA-74160; REACT:R-HSA-6803205; REACT:R-HSA-5633008; REACT:R-HSA-212436; REACT:R-HSA-3700989	Gene Expression|REACT:R-HSA-74160; TP53 regulates transcription of several additional cell death genes whose specific roles in p53-dependent apoptosis remain uncertain|REACT:R-HSA-6803205; TP53 Regulates Transcription of Cell Death Genes|REACT:R-HSA-5633008; Generic Transcription Pathway|REACT:R-HSA-212436; Transcriptional Regulation by TP53|REACT:R-HSA-3700989
hsa-miR-133a-3p.1	ENSG00000102996.4	MMP15	ENST00000219271.3	matrix metallopeptidase 15 (membrane-inserted) [Source:HGNC Symbol;Acc:7161]	GO:0035987; GO:0032355; GO:0006464; GO:0030198; GO:0006508; GO:0022617; GO:0030574	endodermal cell differentiation; response to estradiol; cellular protein modification process; extracellular matrix organization; proteolysis; extracellular matrix disassembly; collagen catabolic process	GO:0035987|endodermal cell differentiation; GO:0032355|response to estradiol; GO:0006464|cellular protein modification process; GO:0030198|extracellular matrix organization; GO:0006508|proteolysis; GO:0022617|extracellular matrix disassembly; GO:0030574|collagen catabolic process	GO:0005887; GO:0031012; GO:0005886	integral component of plasma membrane; extracellular matrix; plasma membrane	GO:0005887|integral component of plasma membrane; GO:0031012|extracellular matrix; GO:0005886|plasma membrane	GO:0070006; GO:0005515; GO:0004222; GO:0008047; GO:0008270	metalloaminopeptidase activity; protein binding; metalloendopeptidase activity; enzyme activator activity; zinc ion binding	GO:0070006|metalloaminopeptidase activity; GO:0005515|protein binding; GO:0004222|metalloendopeptidase activity; GO:0008047|enzyme activator activity; GO:0008270|zinc ion binding	Degradation of the extracellular matrix; Extracellular matrix organization; Collagen degradation; Activation of Matrix Metalloproteinases	REACT:R-HSA-1474228; REACT:R-HSA-1474244; REACT:R-HSA-1442490; REACT:R-HSA-1592389	Degradation of the extracellular matrix|REACT:R-HSA-1474228; Extracellular matrix organization|REACT:R-HSA-1474244; Collagen degradation|REACT:R-HSA-1442490; Activation of Matrix Metalloproteinases|REACT:R-HSA-1592389
hsa-miR-133a-3p.1	ENSG00000123505.10	AMD1	ENST00000368885.3	adenosylmethionine decarboxylase 1 [Source:HGNC Symbol;Acc:457]	GO:0006557; GO:0006595; GO:0006597; GO:0008295	S-adenosylmethioninamine biosynthetic process; polyamine metabolic process; spermine biosynthetic process; spermidine biosynthetic process	GO:0006557|S-adenosylmethioninamine biosynthetic process; GO:0006595|polyamine metabolic process; GO:0006597|spermine biosynthetic process; GO:0008295|spermidine biosynthetic process	GO:0005829	cytosol	GO:0005829|cytosol	GO:0005515; GO:0042802; GO:0019810; GO:0004014	protein binding; identical protein binding; putrescine binding; adenosylmethionine decarboxylase activity	GO:0005515|protein binding; GO:0042802|identical protein binding; GO:0019810|putrescine binding; GO:0004014|adenosylmethionine decarboxylase activity	Arginine and proline metabolism; Metabolism of polyamines; Polyamine biosynthesis, arginine => agmatine => putrescine => spermidine; Metabolism; Metabolism of amino acids and derivatives; Methionine salvage pathway; Cysteine and methionine metabolism; Metabolic pathways	KEGG:hsa00330; REACT:R-HSA-351202; KEGG:hsa_M00133; REACT:R-HSA-1430728; REACT:R-HSA-71291; KEGG:hsa_M00034; KEGG:hsa00270; KEGG:hsa01100	Arginine and proline metabolism|KEGG:hsa00330; Metabolism of polyamines|REACT:R-HSA-351202; Polyamine biosynthesis, arginine => agmatine => putrescine => spermidine|KEGG:hsa_M00133; Metabolism|REACT:R-HSA-1430728; Metabolism of amino acids and derivatives|REACT:R-HSA-71291; Methionine salvage pathway|KEGG:hsa_M00034; Cysteine and methionine metabolism|KEGG:hsa00270; Metabolic pathways|KEGG:hsa011…
hsa-miR-133a-3p.1	ENSG00000057608.12	GDI2	ENST00000380191.4	GDP dissociation inhibitor 2 [Source:HGNC Symbol;Acc:4227]	GO:0016192; GO:0015031; GO:0007264; GO:0043312; GO:0050790; GO:0007165	vesicle-mediated transport; protein transport; small GTPase mediated signal transduction; neutrophil degranulation; regulation of catalytic activity; signal transduction	GO:0016192|vesicle-mediated transport; GO:0015031|protein transport; GO:0007264|small GTPase mediated signal transduction; GO:0043312|neutrophil degranulation; GO:0050790|regulation of catalytic activity; GO:0007165|signal transduction	GO:0005576; GO:0005925; GO:0016020; GO:0070062; GO:0045202; GO:0005829; GO:0031982; GO:0035578; GO:0034774; GO:0005737	extracellular region; focal adhesion; membrane; extracellular exosome; synapse; cytosol; vesicle; azurophil granule lumen; secretory granule lumen; cytoplasm	GO:0005576|extracellular region; GO:0005925|focal adhesion; GO:0016020|membrane; GO:0070062|extracellular exosome; GO:0045202|synapse; GO:0005829|cytosol; GO:0031982|vesicle; GO:0035578|azurophil granule lumen; GO:0034774|secretory granule lumen; GO:0005737|cytoplasm	GO:0003723; GO:0005096; GO:0005515; GO:0031267; GO:0005093	RNA binding; GTPase activator activity; protein binding; small GTPase binding; Rab GDP-dissociation inhibitor activity	GO:0003723|RNA binding; GO:0005096|GTPase activator activity; GO:0005515|protein binding; GO:0031267|small GTPase binding; GO:0005093|Rab GDP-dissociation inhibitor activity	Membrane Trafficking; Immune System; Vesicle-mediated transport; Signaling by Rho GTPases; Neutrophil degranulation; Signal Transduction; Innate Immune System; RAB GEFs exchange GTP for GDP on RABs; Rho GTPase cycle	REACT:R-HSA-199991; REACT:R-HSA-168256; REACT:R-HSA-5653656; REACT:R-HSA-194315; REACT:R-HSA-6798695; REACT:R-HSA-162582; REACT:R-HSA-168249; REACT:R-HSA-8876198; REACT:R-HSA-194840	Membrane Trafficking|REACT:R-HSA-199991; Immune System|REACT:R-HSA-168256; Vesicle-mediated transport|REACT:R-HSA-5653656; Signaling by Rho GTPases|REACT:R-HSA-194315; Neutrophil degranulation|REACT:R-HSA-6798695; Signal Transduction|REACT:R-HSA-162582; Innate Immune System|REACT:R-HSA-168249; RAB GEFs exchange GTP for GDP on RABs|REACT:R-HSA-8876198; Rho GTPase cycle|REACT:R-HSA-194840
hsa-miR-133a-3p.1	ENSG00000099904.11	ZDHHC8	ENST00000334554.7	zinc finger, DHHC-type containing 8 [Source:HGNC Symbol;Acc:18474]	GO:0007626; GO:0034380; GO:0010875; GO:0018345; GO:0018230; GO:1903078	locomotory behavior; high-density lipoprotein particle assembly; positive regulation of cholesterol efflux; protein palmitoylation; peptidyl-L-cysteine S-palmitoylation; positive regulation of protein localization to plasma membrane	GO:0007626|locomotory behavior; GO:0034380|high-density lipoprotein particle assembly; GO:0010875|positive regulation of cholesterol efflux; GO:0018345|protein palmitoylation; GO:0018230|peptidyl-L-cysteine S-palmitoylation; GO:1903078|positive regulation of protein localization to plasma membrane	GO:0031966; GO:0000139; GO:0005794; GO:0016021; GO:0005829	mitochondrial membrane; Golgi membrane; Golgi apparatus; integral component of membrane; cytosol	GO:0031966|mitochondrial membrane; GO:0000139|Golgi membrane; GO:0005794|Golgi apparatus; GO:0016021|integral component of membrane; GO:0005829|cytosol	GO:0019706; GO:0016409	protein-cysteine S-palmitoyltransferase activity; palmitoyltransferase activity	GO:0019706|protein-cysteine S-palmitoyltransferase activity; GO:0016409|palmitoyltransferase activity	HDL-mediated lipid transport; Lipid digestion, mobilization, and transport; Metabolism; Metabolism of lipids and lipoproteins; Lipoprotein metabolism	REACT:R-HSA-194223; REACT:R-HSA-73923; REACT:R-HSA-1430728; REACT:R-HSA-556833; REACT:R-HSA-174824	HDL-mediated lipid transport|REACT:R-HSA-194223; Lipid digestion, mobilization, and transport|REACT:R-HSA-73923; Metabolism|REACT:R-HSA-1430728; Metabolism of lipids and lipoproteins|REACT:R-HSA-556833; Lipoprotein metabolism|REACT:R-HSA-174824
hsa-miR-133a-3p.1	ENSG00000186732.9	MPPED1	ENST00000417669.2	metallophosphoesterase domain containing 1 [Source:HGNC Symbol;Acc:1306]	GO:0008150	biological_process	GO:0008150|biological_process	GO:0005575	cellular_component	GO:0005575|cellular_component	GO:0016787; GO:0003674	hydrolase activity; molecular_function	GO:0016787|hydrolase activity; GO:0003674|molecular_function
hsa-miR-133a-3p.1	ENSG00000161653.6	NAGS	ENST00000293404.3	N-acetylglutamate synthase [Source:HGNC Symbol;Acc:17996]	GO:0016310; GO:0006536; GO:0006526; GO:0000050	phosphorylation; glutamate metabolic process; arginine biosynthetic process; urea cycle	GO:0016310|phosphorylation; GO:0006536|glutamate metabolic process; GO:0006526|arginine biosynthetic process; GO:0000050|urea cycle	GO:0005759; GO:0005739	mitochondrial matrix; mitochondrion	GO:0005759|mitochondrial matrix; GO:0005739|mitochondrion	GO:0103045; GO:0003991; GO:0034618; GO:0004042	methione N-acyltransferase activity; acetylglutamate kinase activity; arginine binding; acetyl-CoA:L-glutamate N-acetyltransferase activity	GO:0103045|methione N-acyltransferase activity; GO:0003991|acetylglutamate kinase activity; GO:0034618|arginine binding; GO:0004042|acetyl-CoA:L-glutamate N-acetyltransferase activity	Urea cycle; Metabolic pathways; 2-Oxocarboxylic acid metabolism; Metabolism of amino acids and derivatives; Arginine biosynthesis; Metabolism; Metabolism of polyamines; Biosynthesis of amino acids	REACT:R-HSA-70635; KEGG:hsa01100; KEGG:hsa01210; REACT:R-HSA-71291; KEGG:hsa00220; REACT:R-HSA-1430728; REACT:R-HSA-351202; KEGG:hsa01230	Urea cycle|REACT:R-HSA-70635; Metabolic pathways|KEGG:hsa01100; 2-Oxocarboxylic acid metabolism|KEGG:hsa01210; Metabolism of amino acids and derivatives|REACT:R-HSA-71291; Arginine biosynthesis|KEGG:hsa00220; Metabolism|REACT:R-HSA-1430728; Metabolism of polyamines|REACT:R-HSA-351202; Biosynthesis of amino acids|KEGG:hsa01230
hsa-miR-133a-3p.1	ENSG00000100376.7	FAM118A	ENST00000216214.3	family with sequence similarity 118, member A [Source:HGNC Symbol;Acc:1313]				GO:0016021	integral component of membrane	GO:0016021|integral component of membrane	GO:0005515; GO:0042802	protein binding; identical protein binding	GO:0005515|protein binding; GO:0042802|identical protein binding
hsa-miR-133a-3p.1	ENSG00000109111.10	SUPT6H	ENST00000314616.6	suppressor of Ty 6 homolog (S. cerevisiae) [Source:HGNC Symbol;Acc:11470]	GO:0001825; GO:0034728; GO:0070827; GO:0050684; GO:0061086; GO:0051147; GO:0042789; GO:0006366; GO:0008380; GO:0010793; GO:0032968; GO:0045191; GO:0006368; GO:0006397; GO:0051028	blastocyst formation; nucleosome organization; chromatin maintenance; regulation of mRNA processing; negative regulation of histone H3-K27 methylation; regulation of muscle cell differentiation; mRNA transcription by RNA polymerase II; transcription by RNA polymerase II; RNA splicing; regulation of mRNA export from nucleus; positive regulation of transcription elongation from RNA polymerase II pr…	GO:0001825|blastocyst formation; GO:0034728|nucleosome organization; GO:0070827|chromatin maintenance; GO:0050684|regulation of mRNA processing; GO:0061086|negative regulation of histone H3-K27 methylation; GO:0051147|regulation of muscle cell differentiation; GO:0042789|mRNA transcription by RNA polymerase II; GO:0006366|transcription by RNA polymerase II; GO:0008380|RNA splicing; GO:0010793|reg…	GO:0005654; GO:0035327; GO:0008023	nucleoplasm; transcriptionally active chromatin; transcription elongation factor complex	GO:0005654|nucleoplasm; GO:0035327|transcriptionally active chromatin; GO:0008023|transcription elongation factor complex	GO:0003677; GO:0031491; GO:0042393; GO:0005515; GO:0003723	DNA binding; nucleosome binding; histone binding; protein binding; RNA binding	GO:0003677|DNA binding; GO:0031491|nucleosome binding; GO:0042393|histone binding; GO:0005515|protein binding; GO:0003723|RNA binding	RNA Polymerase II Transcription; RNA Polymerase II Pre-transcription Events; RNA Polymerase II Transcription Elongation; Formation of RNA Pol II elongation complex; Gene Expression	REACT:R-HSA-73857; REACT:R-HSA-674695; REACT:R-HSA-75955; REACT:R-HSA-112382; REACT:R-HSA-74160	RNA Polymerase II Transcription|REACT:R-HSA-73857; RNA Polymerase II Pre-transcription Events|REACT:R-HSA-674695; RNA Polymerase II Transcription Elongation|REACT:R-HSA-75955; Formation of RNA Pol II elongation complex|REACT:R-HSA-112382; Gene Expression|REACT:R-HSA-74160
hsa-miR-133a-3p.1	ENSG00000188766.8	SPRED3	ENST00000587013.1	sprouty-related, EVH1 domain containing 3 [Source:HGNC Symbol;Acc:31041]	GO:0030512; GO:0090311; GO:0010801; GO:0000188; GO:0043517; GO:0007275; GO:1902747; GO:0070373; GO:0010719	negative regulation of transforming growth factor beta receptor signaling pathway; regulation of protein deacetylation; negative regulation of peptidyl-threonine phosphorylation; inactivation of MAPK activity; positive regulation of DNA damage response, signal transduction by p53 class mediator; multicellular organism development; negative regulation of lens fiber cell differentiation; negative r…	GO:0030512|negative regulation of transforming growth factor beta receptor signaling pathway; GO:0090311|regulation of protein deacetylation; GO:0010801|negative regulation of peptidyl-threonine phosphorylation; GO:0000188|inactivation of MAPK activity; GO:0043517|positive regulation of DNA damage response, signal transduction by p53 class mediator; GO:0007275|multicellular organism development; …	GO:0005886	plasma membrane	GO:0005886|plasma membrane	GO:0019901	protein kinase binding	GO:0019901|protein kinase binding	Signaling by VEGF; Developmental Biology; FCERI mediated MAPK activation; Signaling by Interleukins; Signaling by SCF-KIT; Signalling to RAS; SOS-mediated signalling; ARMS-mediated activation; Signal Transduction; Frs2-mediated activation; RAF/MAP kinase cascade; Insulin receptor signalling cascade; MAPK family signaling cascades; Signaling by GPCR; Signalling to p38 via RIT and RIN; Innate Immun…	REACT:R-HSA-194138; REACT:R-HSA-1266738; REACT:R-HSA-2871796; REACT:R-HSA-449147; REACT:R-HSA-1433557; REACT:R-HSA-167044; REACT:R-HSA-112412; REACT:R-HSA-170984; REACT:R-HSA-162582; REACT:R-HSA-170968; REACT:R-HSA-5673001; REACT:R-HSA-74751; REACT:R-HSA-5683057; REACT:R-HSA-372790; REACT:R-HSA-187706; REACT:R-HSA-168249; REACT:R-HSA-177929; REACT:R-HSA-912526; REACT:R-HSA-168256; REACT:R-HSA-451…	Signaling by VEGF|REACT:R-HSA-194138; Developmental Biology|REACT:R-HSA-1266738; FCERI mediated MAPK activation|REACT:R-HSA-2871796; Signaling by Interleukins|REACT:R-HSA-449147; Signaling by SCF-KIT|REACT:R-HSA-1433557; Signalling to RAS|REACT:R-HSA-167044; SOS-mediated signalling|REACT:R-HSA-112412; ARMS-mediated activation|REACT:R-HSA-170984; Signal Transduction|REACT:R-HSA-162582; Frs2-mediat…
hsa-miR-133a-3p.1	ENSG00000107719.8	PALD1	ENST00000263563.6	phosphatase domain containing, paladin 1 [Source:HGNC Symbol;Acc:23530]	GO:0035335	peptidyl-tyrosine dephosphorylation	GO:0035335|peptidyl-tyrosine dephosphorylation	GO:0005829; GO:0005737	cytosol; cytoplasm	GO:0005829|cytosol; GO:0005737|cytoplasm	GO:0005515; GO:0004725	protein binding; protein tyrosine phosphatase activity	GO:0005515|protein binding; GO:0004725|protein tyrosine phosphatase activity
hsa-miR-133a-3p.1	ENSG00000161847.9	RAVER1	ENST00000293677.6	ribonucleoprotein, PTB-binding 1 [Source:HGNC Symbol;Acc:30296]	GO:0000398	mRNA splicing, via spliceosome	GO:0000398|mRNA splicing, via spliceosome	GO:0005737; GO:0005634	cytoplasm; nucleus	GO:0005737|cytoplasm; GO:0005634|nucleus	GO:0003676; GO:0003723; GO:0005515	nucleic acid binding; RNA binding; protein binding	GO:0003676|nucleic acid binding; GO:0003723|RNA binding; GO:0005515|protein binding
hsa-miR-133a-3p.1	ENSG00000176105.9	YES1	ENST00000577961.1	v-yes-1 Yamaguchi sarcoma viral oncogene homolog 1 [Source:HGNC Symbol;Acc:12841]	GO:0045087; GO:0030154; GO:0038096; GO:0002862; GO:0010827; GO:0050900; GO:0050731; GO:0031295; GO:0048013; GO:0045944; GO:0036120; GO:0071560; GO:0071300; GO:0046777; GO:0006464; GO:0043114; GO:0007169; GO:0018108	innate immune response; cell differentiation; Fc-gamma receptor signaling pathway involved in phagocytosis; negative regulation of inflammatory response to antigenic stimulus; regulation of glucose transmembrane transport; leukocyte migration; positive regulation of peptidyl-tyrosine phosphorylation; T cell costimulation; ephrin receptor signaling pathway; positive regulation of transcription by …	GO:0045087|innate immune response; GO:0030154|cell differentiation; GO:0038096|Fc-gamma receptor signaling pathway involved in phagocytosis; GO:0002862|negative regulation of inflammatory response to antigenic stimulus; GO:0010827|regulation of glucose transmembrane transport; GO:0050900|leukocyte migration; GO:0050731|positive regulation of peptidyl-tyrosine phosphorylation; GO:0031295|T cell co…	GO:0005884; GO:0098978; GO:0005815; GO:0005925; GO:0005794; GO:0005886; GO:0070062; GO:0099091; GO:0031234; GO:0005829	actin filament; glutamatergic synapse; microtubule organizing center; focal adhesion; Golgi apparatus; plasma membrane; extracellular exosome; postsynaptic specialization, intracellular component; extrinsic component of cytoplasmic side of plasma membrane; cytosol	GO:0005884|actin filament; GO:0098978|glutamatergic synapse; GO:0005815|microtubule organizing center; GO:0005925|focal adhesion; GO:0005794|Golgi apparatus; GO:0005886|plasma membrane; GO:0070062|extracellular exosome; GO:0099091|postsynaptic specialization, intracellular component; GO:0031234|extrinsic component of cytoplasmic side of plasma membrane; GO:0005829|cytosol	GO:0005524; GO:0004714; GO:0005102; GO:0004713; GO:0019899; GO:0044325; GO:0004715; GO:0005154; GO:0005515; GO:0001784	ATP binding; transmembrane receptor protein tyrosine kinase activity; signaling receptor binding; protein tyrosine kinase activity; enzyme binding; ion channel binding; non-membrane spanning protein tyrosine kinase activity; epidermal growth factor receptor binding; protein binding; phosphotyrosine residue binding	GO:0005524|ATP binding; GO:0004714|transmembrane receptor protein tyrosine kinase activity; GO:0005102|signaling receptor binding; GO:0004713|protein tyrosine kinase activity; GO:0019899|enzyme binding; GO:0044325|ion channel binding; GO:0004715|non-membrane spanning protein tyrosine kinase activity; GO:0005154|epidermal growth factor receptor binding; GO:0005515|protein binding; GO:0001784|phosp…	Signal Transduction; Costimulation by the CD28 family; EPHA-mediated growth cone collapse; CD28 co-stimulation; EPH-ephrin mediated repulsion of cells; EPH-Ephrin signaling; Adherens junction; Signaling by ERBB2; Signaling by SCF-KIT; Signaling by Interleukins; Developmental Biology; CTLA4 inhibitory signaling; Cytokine Signaling in Immune system; FCGR activation; PECAM1 interactions; Immune Syst…	REACT:R-HSA-162582; REACT:R-HSA-388841; REACT:R-HSA-3928663; REACT:R-HSA-389356; REACT:R-HSA-3928665; REACT:R-HSA-2682334; KEGG:hsa04520; REACT:R-HSA-1227986; REACT:R-HSA-1433557; REACT:R-HSA-449147; REACT:R-HSA-1266738; REACT:R-HSA-389513; REACT:R-HSA-1280215; REACT:R-HSA-2029481; REACT:R-HSA-210990; REACT:R-HSA-168256; REACT:R-HSA-2029480; REACT:R-HSA-109582; REACT:R-HSA-3928662; REACT:R-HSA-20…	Signal Transduction|REACT:R-HSA-162582; Costimulation by the CD28 family|REACT:R-HSA-388841; EPHA-mediated growth cone collapse|REACT:R-HSA-3928663; CD28 co-stimulation|REACT:R-HSA-389356; EPH-ephrin mediated repulsion of cells|REACT:R-HSA-3928665; EPH-Ephrin signaling|REACT:R-HSA-2682334; Adherens junction|KEGG:hsa04520; Signaling by ERBB2|REACT:R-HSA-1227986; Signaling by SCF-KIT|REACT:R-HSA-14…
hsa-miR-133a-3p.1	ENSG00000182752.8	PAPPA	ENST00000328252.3	pregnancy-associated plasma protein A, pappalysin 1 [Source:HGNC Symbol;Acc:8602]	GO:0032354; GO:0006508; GO:0007565; GO:0051384; GO:0044267	response to follicle-stimulating hormone; proteolysis; female pregnancy; response to glucocorticoid; cellular protein metabolic process	GO:0032354|response to follicle-stimulating hormone; GO:0006508|proteolysis; GO:0007565|female pregnancy; GO:0051384|response to glucocorticoid; GO:0044267|cellular protein metabolic process	GO:0005576; GO:0005615	extracellular region; extracellular space	GO:0005576|extracellular region; GO:0005615|extracellular space	GO:0004222; GO:0008237; GO:0005515; GO:0008270	metalloendopeptidase activity; metallopeptidase activity; protein binding; zinc ion binding	GO:0004222|metalloendopeptidase activity; GO:0008237|metallopeptidase activity; GO:0005515|protein binding; GO:0008270|zinc ion binding	Regulation of Insulin-like Growth Factor (IGF) transport and uptake by Insulin-like Growth Factor Binding Proteins (IGFBPs); Metabolism of proteins	REACT:R-HSA-381426; REACT:R-HSA-392499	Regulation of Insulin-like Growth Factor (IGF) transport and uptake by Insulin-like Growth Factor Binding Proteins (IGFBPs)|REACT:R-HSA-381426; Metabolism of proteins|REACT:R-HSA-392499
hsa-miR-133a-3p.1	ENSG00000183770.5	FOXL2	ENST00000330315.3	forkhead box L2 [Source:HGNC Symbol;Acc:1092]	GO:0002074; GO:0006309; GO:0001541; GO:0043065; GO:0045893; GO:0009653; GO:0030154; GO:0043280; GO:0045892; GO:0006357	extraocular skeletal muscle development; apoptotic DNA fragmentation; ovarian follicle development; positive regulation of apoptotic process; positive regulation of transcription, DNA-templated; anatomical structure morphogenesis; cell differentiation; positive regulation of cysteine-type endopeptidase activity involved in apoptotic process; negative regulation of transcription, DNA-templated; re…	GO:0002074|extraocular skeletal muscle development; GO:0006309|apoptotic DNA fragmentation; GO:0001541|ovarian follicle development; GO:0043065|positive regulation of apoptotic process; GO:0045893|positive regulation of transcription, DNA-templated; GO:0009653|anatomical structure morphogenesis; GO:0030154|cell differentiation; GO:0043280|positive regulation of cysteine-type endopeptidase activit…	GO:0000785; GO:0090543; GO:0005654; GO:0005634	chromatin; Flemming body; nucleoplasm; nucleus	GO:0000785|chromatin; GO:0090543|Flemming body; GO:0005654|nucleoplasm; GO:0005634|nucleus	GO:0003700; GO:0005515; GO:0000978; GO:0043028; GO:0003677; GO:0031624; GO:1990837; GO:0000981	DNA-binding transcription factor activity; protein binding; RNA polymerase II cis-regulatory region sequence-specific DNA binding; cysteine-type endopeptidase regulator activity involved in apoptotic process; DNA binding; ubiquitin conjugating enzyme binding; sequence-specific double-stranded DNA binding; DNA-binding transcription factor activity, RNA polymerase II-specific	GO:0003700|DNA-binding transcription factor activity; GO:0005515|protein binding; GO:0000978|RNA polymerase II cis-regulatory region sequence-specific DNA binding; GO:0043028|cysteine-type endopeptidase regulator activity involved in apoptotic process; GO:0003677|DNA binding; GO:0031624|ubiquitin conjugating enzyme binding; GO:1990837|sequence-specific double-stranded DNA binding; GO:0000981|DNA-…
hsa-miR-133a-3p.1	ENSG00000152520.9	PAN3	ENST00000282391.5	PAN3 poly(A) specific ribonuclease subunit homolog (S. cerevisiae) [Source:HGNC Symbol;Acc:29991]	GO:0006397; GO:0006468; GO:0090503; GO:0000289; GO:0010606	mRNA processing; protein phosphorylation; RNA phosphodiester bond hydrolysis, exonucleolytic; nuclear-transcribed mRNA poly(A) tail shortening; positive regulation of cytoplasmic mRNA processing body assembly	GO:0006397|mRNA processing; GO:0006468|protein phosphorylation; GO:0090503|RNA phosphodiester bond hydrolysis, exonucleolytic; GO:0000289|nuclear-transcribed mRNA poly(A) tail shortening; GO:0010606|positive regulation of cytoplasmic mRNA processing body assembly	GO:0031251; GO:0000932; GO:0005829	PAN complex; P-body; cytosol	GO:0031251|PAN complex; GO:0000932|P-body; GO:0005829|cytosol	GO:0004672; GO:0004535; GO:0005524; GO:0003723; GO:0046872; GO:0005515	protein kinase activity; poly(A)-specific ribonuclease activity; ATP binding; RNA binding; metal ion binding; protein binding	GO:0004672|protein kinase activity; GO:0004535|poly(A)-specific ribonuclease activity; GO:0005524|ATP binding; GO:0003723|RNA binding; GO:0046872|metal ion binding; GO:0005515|protein binding	Deadenylation-dependent mRNA decay; Gene Expression; Deadenylation of mRNA; RNA degradation	REACT:R-HSA-429914; REACT:R-HSA-74160; REACT:R-HSA-429947; KEGG:hsa03018	Deadenylation-dependent mRNA decay|REACT:R-HSA-429914; Gene Expression|REACT:R-HSA-74160; Deadenylation of mRNA|REACT:R-HSA-429947; RNA degradation|KEGG:hsa03018
hsa-miR-133a-3p.1	ENSG00000262209.1	PCDHGB3	ENST00000576222.1	protocadherin gamma subfamily B, 3 [Source:HGNC Symbol;Acc:8710]	GO:0007155; GO:0007156	cell adhesion; homophilic cell adhesion via plasma membrane adhesion molecules	GO:0007155|cell adhesion; GO:0007156|homophilic cell adhesion via plasma membrane adhesion molecules	GO:0005887	integral component of plasma membrane	GO:0005887|integral component of plasma membrane	GO:0005509	calcium ion binding	GO:0005509|calcium ion binding
hsa-miR-133a-3p.1	ENSG00000140564.6	FURIN	ENST00000268171.3	furin (paired basic amino acid cleaving enzyme) [Source:HGNC Symbol;Acc:8568]	GO:0070268; GO:0032804; GO:1990000; GO:0006465; GO:0032902; GO:0007179; GO:0019058; GO:0032455; GO:0009966; GO:0032904; GO:1901394; GO:0032940; GO:0051044; GO:0010951; GO:0001825; GO:0022617; GO:0016486; GO:0002862; GO:0032911; GO:0030198; GO:0030574; GO:0043043; GO:0016485; GO:0019082; GO:0090472; GO:0052548; GO:0042176; GO:0051004; GO:0032374; GO:0031638	cornification; negative regulation of low-density lipoprotein particle receptor catabolic process; amyloid fibril formation; signal peptide processing; nerve growth factor production; transforming growth factor beta receptor signaling pathway; viral life cycle; nerve growth factor processing; regulation of signal transduction; negative regulation of nerve growth factor production; positive regula…	GO:0070268|cornification; GO:0032804|negative regulation of low-density lipoprotein particle receptor catabolic process; GO:1990000|amyloid fibril formation; GO:0006465|signal peptide processing; GO:0032902|nerve growth factor production; GO:0007179|transforming growth factor beta receptor signaling pathway; GO:0019058|viral life cycle; GO:0032455|nerve growth factor processing; GO:0009966|regula…	GO:0009986; GO:0005796; GO:0016020; GO:0000139; GO:0005802; GO:0070062; GO:0030140; GO:0030173; GO:0010008; GO:0005576; GO:0005886; GO:0005615; GO:0005783; GO:0045121	cell surface; Golgi lumen; membrane; Golgi membrane; trans-Golgi network; extracellular exosome; trans-Golgi network transport vesicle; integral component of Golgi membrane; endosome membrane; extracellular region; plasma membrane; extracellular space; endoplasmic reticulum; membrane raft	GO:0009986|cell surface; GO:0005796|Golgi lumen; GO:0016020|membrane; GO:0000139|Golgi membrane; GO:0005802|trans-Golgi network; GO:0070062|extracellular exosome; GO:0030140|trans-Golgi network transport vesicle; GO:0030173|integral component of Golgi membrane; GO:0010008|endosome membrane; GO:0005576|extracellular region; GO:0005886|plasma membrane; GO:0005615|extracellular space; GO:0005783|end…	GO:0004252; GO:0008233; GO:0005515; GO:0002020; GO:0042277; GO:0046872; GO:0004175; GO:0004867; GO:0048406	serine-type endopeptidase activity; peptidase activity; protein binding; protease binding; peptide binding; metal ion binding; endopeptidase activity; serine-type endopeptidase inhibitor activity; nerve growth factor binding	GO:0004252|serine-type endopeptidase activity; GO:0008233|peptidase activity; GO:0005515|protein binding; GO:0002020|protease binding; GO:0042277|peptide binding; GO:0046872|metal ion binding; GO:0004175|endopeptidase activity; GO:0004867|serine-type endopeptidase inhibitor activity; GO:0048406|nerve growth factor binding	Infectious disease; Collagen degradation; Lipid digestion, mobilization, and transport; Gamma carboxylation, hypusine formation and arylsulfatase activation; Amyloid fiber formation; Metabolism; Signalling by NGF; Signaling by TGF-beta Receptor Complex; Late Phase of HIV Life Cycle; Metabolism of lipids and lipoproteins; Metabolism of proteins; HIV Infection; Extracellular matrix organization; Up…	REACT:R-HSA-5663205; REACT:R-HSA-1442490; REACT:R-HSA-73923; REACT:R-HSA-163841; REACT:R-HSA-977225; REACT:R-HSA-1430728; REACT:R-HSA-166520; REACT:R-HSA-170834; REACT:R-HSA-162599; REACT:R-HSA-556833; REACT:R-HSA-392499; REACT:R-HSA-162906; REACT:R-HSA-1474244; REACT:R-HSA-5339562; REACT:R-HSA-1643685; REACT:R-HSA-167060; REACT:R-HSA-174800; REACT:R-HSA-175474; REACT:R-HSA-159854; REACT:R-HSA-52…	Infectious disease|REACT:R-HSA-5663205; Collagen degradation|REACT:R-HSA-1442490; Lipid digestion, mobilization, and transport|REACT:R-HSA-73923; Gamma carboxylation, hypusine formation and arylsulfatase activation|REACT:R-HSA-163841; Amyloid fiber formation|REACT:R-HSA-977225; Metabolism|REACT:R-HSA-1430728; Signalling by NGF|REACT:R-HSA-166520; Signaling by TGF-beta Receptor Complex|REACT:R-HSA…
hsa-miR-133a-3p.1	ENSG00000083454.17	P2RX5	ENST00000551178.1	purinergic receptor P2X, ligand-gated ion channel, 5 [Source:HGNC Symbol;Acc:8536]	GO:0010524; GO:0050850; GO:0007596; GO:0060079; GO:0098655; GO:0035590; GO:0033198; GO:0007399; GO:0007165	positive regulation of calcium ion transport into cytosol; positive regulation of calcium-mediated signaling; blood coagulation; excitatory postsynaptic potential; cation transmembrane transport; purinergic nucleotide receptor signaling pathway; response to ATP; nervous system development; signal transduction	GO:0010524|positive regulation of calcium ion transport into cytosol; GO:0050850|positive regulation of calcium-mediated signaling; GO:0007596|blood coagulation; GO:0060079|excitatory postsynaptic potential; GO:0098655|cation transmembrane transport; GO:0035590|purinergic nucleotide receptor signaling pathway; GO:0033198|response to ATP; GO:0007399|nervous system development; GO:0007165|signal tr…	GO:0005829; GO:0098794; GO:0005886; GO:0005639; GO:0005887	cytosol; postsynapse; plasma membrane; integral component of nuclear inner membrane; integral component of plasma membrane	GO:0005829|cytosol; GO:0098794|postsynapse; GO:0005886|plasma membrane; GO:0005639|integral component of nuclear inner membrane; GO:0005887|integral component of plasma membrane	GO:0005216; GO:0001614; GO:0004888; GO:0005524; GO:0004931	ion channel activity; purinergic nucleotide receptor activity; transmembrane signaling receptor activity; ATP binding; extracellularly ATP-gated cation channel activity	GO:0005216|ion channel activity; GO:0001614|purinergic nucleotide receptor activity; GO:0004888|transmembrane signaling receptor activity; GO:0005524|ATP binding; GO:0004931|extracellularly ATP-gated cation channel activity	Calcium signaling pathway; Platelet homeostasis; Neuroactive ligand-receptor interaction; Elevation of cytosolic Ca2+ levels; Platelet calcium homeostasis; Hemostasis	KEGG:hsa04020; REACT:R-HSA-418346; KEGG:hsa04080; REACT:R-HSA-139853; REACT:R-HSA-418360; REACT:R-HSA-109582	Calcium signaling pathway|KEGG:hsa04020; Platelet homeostasis|REACT:R-HSA-418346; Neuroactive ligand-receptor interaction|KEGG:hsa04080; Elevation of cytosolic Ca2+ levels|REACT:R-HSA-139853; Platelet calcium homeostasis|REACT:R-HSA-418360; Hemostasis|REACT:R-HSA-109582
hsa-miR-133a-3p.1	ENSG00000198924.3	DCLRE1A	ENST00000361384.2	DNA cross-link repair 1A [Source:HGNC Symbol;Acc:17660]	GO:0051301; GO:0007049; GO:0090305; GO:0031848; GO:0036297; GO:0006303	cell division; cell cycle; nucleic acid phosphodiester bond hydrolysis; protection from non-homologous end joining at telomere; interstrand cross-link repair; double-strand break repair via nonhomologous end joining	GO:0051301|cell division; GO:0007049|cell cycle; GO:0090305|nucleic acid phosphodiester bond hydrolysis; GO:0031848|protection from non-homologous end joining at telomere; GO:0036297|interstrand cross-link repair; GO:0006303|double-strand break repair via nonhomologous end joining	GO:0001650; GO:0005654	fibrillar center; nucleoplasm	GO:0001650|fibrillar center; GO:0005654|nucleoplasm	GO:0046872; GO:0003684; GO:0035312	metal ion binding; damaged DNA binding; 5'-3' exodeoxyribonuclease activity	GO:0046872|metal ion binding; GO:0003684|damaged DNA binding; GO:0035312|5'-3' exodeoxyribonuclease activity	Fanconi Anemia Pathway; DNA Repair	REACT:R-HSA-6783310; REACT:R-HSA-73894	Fanconi Anemia Pathway|REACT:R-HSA-6783310; DNA Repair|REACT:R-HSA-73894
hsa-miR-133a-3p.1	ENSG00000178996.8	SNX18	ENST00000343017.6	sorting nexin 18 [Source:HGNC Symbol;Acc:19245]	GO:0006897; GO:0036089; GO:0000281; GO:0015031; GO:0043547; GO:0016197	endocytosis; cleavage furrow formation; mitotic cytokinesis; protein transport; positive regulation of GTPase activity; endosomal transport	GO:0006897|endocytosis; GO:0036089|cleavage furrow formation; GO:0000281|mitotic cytokinesis; GO:0015031|protein transport; GO:0043547|positive regulation of GTPase activity; GO:0016197|endosomal transport	GO:0030659; GO:0070062; GO:0031410; GO:0010008; GO:0031234; GO:0030136	cytoplasmic vesicle membrane; extracellular exosome; cytoplasmic vesicle; endosome membrane; extrinsic component of cytoplasmic side of plasma membrane; clathrin-coated vesicle	GO:0030659|cytoplasmic vesicle membrane; GO:0070062|extracellular exosome; GO:0031410|cytoplasmic vesicle; GO:0010008|endosome membrane; GO:0031234|extrinsic component of cytoplasmic side of plasma membrane; GO:0030136|clathrin-coated vesicle	GO:0005546; GO:0005515	phosphatidylinositol-4,5-bisphosphate binding; protein binding	GO:0005546|phosphatidylinositol-4,5-bisphosphate binding; GO:0005515|protein binding	Membrane Trafficking; Vesicle-mediated transport; Clathrin-mediated endocytosis	REACT:R-HSA-199991; REACT:R-HSA-5653656; REACT:R-HSA-8856828	Membrane Trafficking|REACT:R-HSA-199991; Vesicle-mediated transport|REACT:R-HSA-5653656; Clathrin-mediated endocytosis|REACT:R-HSA-8856828
hsa-miR-133a-3p.1	ENSG00000198018.6	ENTPD7	ENST00000370489.4	ectonucleoside triphosphate diphosphohydrolase 7 [Source:HGNC Symbol;Acc:19745]	GO:0006254; GO:0009134; GO:0046052; GO:0046039; GO:0050776; GO:0072539; GO:0034656; GO:0006256	CTP catabolic process; nucleoside diphosphate catabolic process; UTP catabolic process; GTP metabolic process; regulation of immune response; T-helper 17 cell differentiation; nucleobase-containing small molecule catabolic process; UDP catabolic process	GO:0006254|CTP catabolic process; GO:0009134|nucleoside diphosphate catabolic process; GO:0046052|UTP catabolic process; GO:0046039|GTP metabolic process; GO:0050776|regulation of immune response; GO:0072539|T-helper 17 cell differentiation; GO:0034656|nucleobase-containing small molecule catabolic process; GO:0006256|UDP catabolic process	GO:0005794; GO:0030659; GO:0016020; GO:0030666; GO:0016021	Golgi apparatus; cytoplasmic vesicle membrane; membrane; endocytic vesicle membrane; integral component of membrane	GO:0005794|Golgi apparatus; GO:0030659|cytoplasmic vesicle membrane; GO:0016020|membrane; GO:0030666|endocytic vesicle membrane; GO:0016021|integral component of membrane	GO:0004382; GO:0017110; GO:0046872; GO:0003924; GO:0043273; GO:0017111; GO:0045134	guanosine-diphosphatase activity; nucleoside-diphosphatase activity; metal ion binding; GTPase activity; CTPase activity; nucleoside-triphosphatase activity; uridine-diphosphatase activity	GO:0004382|guanosine-diphosphatase activity; GO:0017110|nucleoside-diphosphatase activity; GO:0046872|metal ion binding; GO:0003924|GTPase activity; GO:0043273|CTPase activity; GO:0017111|nucleoside-triphosphatase activity; GO:0045134|uridine-diphosphatase activity	Metabolism of nucleotides; Phosphate bond hydrolysis by NTPDase proteins; Metabolism	REACT:R-HSA-15869; REACT:R-HSA-8850843; REACT:R-HSA-1430728	Metabolism of nucleotides|REACT:R-HSA-15869; Phosphate bond hydrolysis by NTPDase proteins|REACT:R-HSA-8850843; Metabolism|REACT:R-HSA-1430728
hsa-miR-133a-3p.1	ENSG00000149639.10	SOGA1	ENST00000279034.6	suppressor of glucose, autophagy associated 1 [Source:HGNC Symbol;Acc:16111]	GO:0045721; GO:0010506; GO:0008286	negative regulation of gluconeogenesis; regulation of autophagy; insulin receptor signaling pathway	GO:0045721|negative regulation of gluconeogenesis; GO:0010506|regulation of autophagy; GO:0008286|insulin receptor signaling pathway	GO:0070062; GO:0005615	extracellular exosome; extracellular space	GO:0070062|extracellular exosome; GO:0005615|extracellular space	GO:0003674	molecular_function	GO:0003674|molecular_function
hsa-miR-133a-3p.1	ENSG00000198561.8	CTNND1	ENST00000524630.1	catenin (cadherin-associated protein), delta 1 [Source:HGNC Symbol;Acc:2515]	GO:0050821; GO:0007043; GO:0007420; GO:0099072; GO:0090090; GO:0016055; GO:0034332; GO:0098609; GO:0044331; GO:0035635	protein stabilization; cell-cell junction assembly; brain development; regulation of postsynaptic membrane neurotransmitter receptor levels; negative regulation of canonical Wnt signaling pathway; Wnt signaling pathway; adherens junction organization; cell-cell adhesion; cell-cell adhesion mediated by cadherin; entry of bacterium into host cell	GO:0050821|protein stabilization; GO:0007043|cell-cell junction assembly; GO:0007420|brain development; GO:0099072|regulation of postsynaptic membrane neurotransmitter receptor levels; GO:0090090|negative regulation of canonical Wnt signaling pathway; GO:0016055|Wnt signaling pathway; GO:0034332|adherens junction organization; GO:0098609|cell-cell adhesion; GO:0044331|cell-cell adhesion mediated …	GO:0099092; GO:0005737; GO:0005886; GO:0043197; GO:0005634; GO:0030027; GO:0005911; GO:0098831; GO:0030426; GO:0098686; GO:0016342; GO:0030496; GO:0070062; GO:0005829; GO:0005912; GO:0005915; GO:0098978; GO:0098685	postsynaptic density, intracellular component; cytoplasm; plasma membrane; dendritic spine; nucleus; lamellipodium; cell-cell junction; presynaptic active zone cytoplasmic component; growth cone; hippocampal mossy fiber to CA3 synapse; catenin complex; midbody; extracellular exosome; cytosol; adherens junction; zonula adherens; glutamatergic synapse; Schaffer collateral - CA1 synapse	GO:0099092|postsynaptic density, intracellular component; GO:0005737|cytoplasm; GO:0005886|plasma membrane; GO:0043197|dendritic spine; GO:0005634|nucleus; GO:0030027|lamellipodium; GO:0005911|cell-cell junction; GO:0098831|presynaptic active zone cytoplasmic component; GO:0030426|growth cone; GO:0098686|hippocampal mossy fiber to CA3 synapse; GO:0016342|catenin complex; GO:0030496|midbody; GO:00…	GO:0045296; GO:0005102; GO:0019901; GO:0005515	cadherin binding; signaling receptor binding; protein kinase binding; protein binding	GO:0045296|cadherin binding; GO:0005102|signaling receptor binding; GO:0019901|protein kinase binding; GO:0005515|protein binding	VEGFA-VEGFR2 Pathway; Adherens junctions interactions; Signal Transduction; Adherens junction; Disease; Rap1 signaling pathway; Cell-cell junction organization; InlA-mediated entry of Listeria monocytogenes into host cells; Infectious disease; Listeria monocytogenes entry into host cells; Cell-Cell communication; VEGFR2 mediated vascular permeability; Cell junction organization; Signaling by VEGF…	REACT:R-HSA-4420097; REACT:R-HSA-418990; REACT:R-HSA-162582; KEGG:hsa04520; REACT:R-HSA-1643685; KEGG:hsa04015; REACT:R-HSA-421270; REACT:R-HSA-8876493; REACT:R-HSA-5663205; REACT:R-HSA-8876384; REACT:R-HSA-1500931; REACT:R-HSA-5218920; REACT:R-HSA-446728; REACT:R-HSA-194138; KEGG:hsa04670	VEGFA-VEGFR2 Pathway|REACT:R-HSA-4420097; Adherens junctions interactions|REACT:R-HSA-418990; Signal Transduction|REACT:R-HSA-162582; Adherens junction|KEGG:hsa04520; Disease|REACT:R-HSA-1643685; Rap1 signaling pathway|KEGG:hsa04015; Cell-cell junction organization|REACT:R-HSA-421270; InlA-mediated entry of Listeria monocytogenes into host cells|REACT:R-HSA-8876493; Infectious disease|REACT:R-HSA…
hsa-miR-133a-3p.1	ENSG00000108828.11	VAT1	ENST00000355653.3	vesicle amine transport 1 [Source:HGNC Symbol;Acc:16919]	GO:0043312; GO:0010637	neutrophil degranulation; negative regulation of mitochondrial fusion	GO:0043312|neutrophil degranulation; GO:0010637|negative regulation of mitochondrial fusion	GO:0035578; GO:0070062; GO:0005741; GO:0016021; GO:0005576	azurophil granule lumen; extracellular exosome; mitochondrial outer membrane; integral component of membrane; extracellular region	GO:0035578|azurophil granule lumen; GO:0070062|extracellular exosome; GO:0005741|mitochondrial outer membrane; GO:0016021|integral component of membrane; GO:0005576|extracellular region	GO:0005515; GO:0016491; GO:0008270	protein binding; oxidoreductase activity; zinc ion binding	GO:0005515|protein binding; GO:0016491|oxidoreductase activity; GO:0008270|zinc ion binding	Innate Immune System; Immune System; Neutrophil degranulation	REACT:R-HSA-168249; REACT:R-HSA-168256; REACT:R-HSA-6798695	Innate Immune System|REACT:R-HSA-168249; Immune System|REACT:R-HSA-168256; Neutrophil degranulation|REACT:R-HSA-6798695
hsa-miR-133a-3p.1	ENSG00000101417.7	PXMP4	ENST00000344022.3	peroxisomal membrane protein 4, 24kDa [Source:HGNC Symbol;Acc:15920]	GO:0045046; GO:0008150	protein import into peroxisome membrane; biological_process	GO:0045046|protein import into peroxisome membrane; GO:0008150|biological_process	GO:0016021; GO:0005829; GO:0005778; GO:0005777	integral component of membrane; cytosol; peroxisomal membrane; peroxisome	GO:0016021|integral component of membrane; GO:0005829|cytosol; GO:0005778|peroxisomal membrane; GO:0005777|peroxisome	GO:0005515	protein binding	GO:0005515|protein binding	Peroxisome	KEGG:hsa04146	Peroxisome|KEGG:hsa04146
hsa-miR-133a-3p.1	ENSG00000160801.9	PTH1R	ENST00000418619.1	parathyroid hormone 1 receptor [Source:HGNC Symbol;Acc:9608]	GO:0007200; GO:0001701; GO:0007188; GO:0007189; GO:0006874; GO:0002862; GO:0007186; GO:0007204; GO:0008285; GO:0002062; GO:0048469; GO:0007166; GO:0001501; GO:0030282; GO:0008284; GO:0002076; GO:0007568; GO:0045453; GO:0060732; GO:0007187	phospholipase C-activating G protein-coupled receptor signaling pathway; in utero embryonic development; adenylate cyclase-modulating G protein-coupled receptor signaling pathway; adenylate cyclase-activating G protein-coupled receptor signaling pathway; cellular calcium ion homeostasis; negative regulation of inflammatory response to antigenic stimulus; G protein-coupled receptor signaling pathw…	GO:0007200|phospholipase C-activating G protein-coupled receptor signaling pathway; GO:0001701|in utero embryonic development; GO:0007188|adenylate cyclase-modulating G protein-coupled receptor signaling pathway; GO:0007189|adenylate cyclase-activating G protein-coupled receptor signaling pathway; GO:0006874|cellular calcium ion homeostasis; GO:0002862|negative regulation of inflammatory response…	GO:0031526; GO:0016324; GO:0043235; GO:0005737; GO:0016323; GO:0005886; GO:0005887; GO:0005634	brush border membrane; apical plasma membrane; receptor complex; cytoplasm; basolateral plasma membrane; plasma membrane; integral component of plasma membrane; nucleus	GO:0031526|brush border membrane; GO:0016324|apical plasma membrane; GO:0043235|receptor complex; GO:0005737|cytoplasm; GO:0016323|basolateral plasma membrane; GO:0005886|plasma membrane; GO:0005887|integral component of plasma membrane; GO:0005634|nucleus	GO:0004991; GO:0017046; GO:0005515; GO:0042803; GO:0043621; GO:0008528	parathyroid hormone receptor activity; peptide hormone binding; protein binding; protein homodimerization activity; protein self-association; G protein-coupled peptide receptor activity	GO:0004991|parathyroid hormone receptor activity; GO:0017046|peptide hormone binding; GO:0005515|protein binding; GO:0042803|protein homodimerization activity; GO:0043621|protein self-association; GO:0008528|G protein-coupled peptide receptor activity	GPCR downstream signaling; Neuroactive ligand-receptor interaction; G alpha (s) signalling events; Class B/2 (Secretin family receptors); Signal Transduction; GPCR ligand binding; Signaling by GPCR; Endocrine and other factor-regulated calcium reabsorption	REACT:R-HSA-388396; KEGG:hsa04080; REACT:R-HSA-418555; REACT:R-HSA-373080; REACT:R-HSA-162582; REACT:R-HSA-500792; REACT:R-HSA-372790; KEGG:hsa04961	GPCR downstream signaling|REACT:R-HSA-388396; Neuroactive ligand-receptor interaction|KEGG:hsa04080; G alpha (s) signalling events|REACT:R-HSA-418555; Class B/2 (Secretin family receptors)|REACT:R-HSA-373080; Signal Transduction|REACT:R-HSA-162582; GPCR ligand binding|REACT:R-HSA-500792; Signaling by GPCR|REACT:R-HSA-372790; Endocrine and other factor-regulated calcium reabsorption|KEGG:hsa04961
hsa-miR-133a-3p.1	ENSG00000137486.12	ARRB1	ENST00000420843.2	arrestin, beta 1 [Source:HGNC Symbol;Acc:711]	GO:0001933; GO:0000187; GO:0070373; GO:0032088; GO:0032715; GO:0002031; GO:0042699; GO:0043161; GO:0016573; GO:0002092; GO:0006357; GO:0034260; GO:0043149; GO:0042493; GO:0035066; GO:0043524; GO:0034393; GO:0030168; GO:0032717; GO:0031397; GO:0045944; GO:0006511; GO:0045746; GO:0006892; GO:0008284; GO:0070374; GO:0061024; GO:0015031; GO:0031398; GO:0007186; GO:0001934; GO:0035025; GO:0090240; GO:…	negative regulation of protein phosphorylation; activation of MAPK activity; negative regulation of ERK1 and ERK2 cascade; negative regulation of NF-kappaB transcription factor activity; negative regulation of interleukin-6 production; G protein-coupled receptor internalization; follicle-stimulating hormone signaling pathway; proteasome-mediated ubiquitin-dependent protein catabolic process; hist…	GO:0001933|negative regulation of protein phosphorylation; GO:0000187|activation of MAPK activity; GO:0070373|negative regulation of ERK1 and ERK2 cascade; GO:0032088|negative regulation of NF-kappaB transcription factor activity; GO:0032715|negative regulation of interleukin-6 production; GO:0002031|G protein-coupled receptor internalization; GO:0042699|follicle-stimulating hormone signaling pat…	GO:0005829; GO:0005765; GO:0031410; GO:0000785; GO:0000139; GO:0031143; GO:0016604; GO:0030659; GO:0043197; GO:0005905; GO:0005654; GO:0005886; GO:0005737; GO:0016323; GO:0005768; GO:0014069; GO:0045211; GO:0005634	cytosol; lysosomal membrane; cytoplasmic vesicle; chromatin; Golgi membrane; pseudopodium; nuclear body; cytoplasmic vesicle membrane; dendritic spine; clathrin-coated pit; nucleoplasm; plasma membrane; cytoplasm; basolateral plasma membrane; endosome; postsynaptic density; postsynaptic membrane; nucleus	GO:0005829|cytosol; GO:0005765|lysosomal membrane; GO:0031410|cytoplasmic vesicle; GO:0000785|chromatin; GO:0000139|Golgi membrane; GO:0031143|pseudopodium; GO:0016604|nuclear body; GO:0030659|cytoplasmic vesicle membrane; GO:0043197|dendritic spine; GO:0005905|clathrin-coated pit; GO:0005654|nucleoplasm; GO:0005886|plasma membrane; GO:0005737|cytoplasm; GO:0016323|basolateral plasma membrane; GO…	GO:0030331; GO:0008134; GO:0031691; GO:0045309; GO:0031625; GO:0035612; GO:0005515; GO:0044325; GO:0031896; GO:0035615; GO:0005159; GO:0001664; GO:0004402; GO:0031701; GO:1990763; GO:0005096; GO:0031692; GO:0031762; GO:0003713; GO:0004857	estrogen receptor binding; transcription factor binding; alpha-1A adrenergic receptor binding; protein phosphorylated amino acid binding; ubiquitin protein ligase binding; AP-2 adaptor complex binding; protein binding; ion channel binding; V2 vasopressin receptor binding; clathrin adaptor activity; insulin-like growth factor receptor binding; G protein-coupled receptor binding; histone acetyltran…	GO:0030331|estrogen receptor binding; GO:0008134|transcription factor binding; GO:0031691|alpha-1A adrenergic receptor binding; GO:0045309|protein phosphorylated amino acid binding; GO:0031625|ubiquitin protein ligase binding; GO:0035612|AP-2 adaptor complex binding; GO:0005515|protein binding; GO:0044325|ion channel binding; GO:0031896|V2 vasopressin receptor binding; GO:0035615|clathrin adaptor…	Golgi Associated Vesicle Biogenesis; Hemostasis; Signaling by EGFR; Signaling by RAS mutants; Activation of SMO; Innate Immune System; Membrane Trafficking; Signaling by GPCR; Clathrin-mediated endocytosis; MAPK family signaling cascades; Signalling to p38 via RIT and RIN; Lysosome Vesicle Biogenesis; Signaling by Insulin receptor; Cytokine Signaling in Immune system; Platelet activation, signali…	REACT:R-HSA-432722; REACT:R-HSA-109582; REACT:R-HSA-177929; REACT:R-HSA-6802949; REACT:R-HSA-5635838; REACT:R-HSA-168249; REACT:R-HSA-199991; REACT:R-HSA-372790; REACT:R-HSA-8856828; REACT:R-HSA-5683057; REACT:R-HSA-187706; REACT:R-HSA-432720; REACT:R-HSA-74752; REACT:R-HSA-1280215; REACT:R-HSA-76002; REACT:R-HSA-8853659; REACT:R-HSA-1980143; REACT:R-HSA-5358351; REACT:R-HSA-168256; REACT:R-HSA-5…	Golgi Associated Vesicle Biogenesis|REACT:R-HSA-432722; Hemostasis|REACT:R-HSA-109582; Signaling by EGFR|REACT:R-HSA-177929; Signaling by RAS mutants|REACT:R-HSA-6802949; Activation of SMO|REACT:R-HSA-5635838; Innate Immune System|REACT:R-HSA-168249; Membrane Trafficking|REACT:R-HSA-199991; Signaling by GPCR|REACT:R-HSA-372790; Clathrin-mediated endocytosis|REACT:R-HSA-8856828; MAPK family signal…
hsa-miR-133a-3p.1	ENSG00000011028.9	MRC2	ENST00000303375.5	mannose receptor, C type 2 [Source:HGNC Symbol;Acc:16875]	GO:0006897; GO:0001649; GO:0030574	endocytosis; osteoblast differentiation; collagen catabolic process	GO:0006897|endocytosis; GO:0001649|osteoblast differentiation; GO:0030574|collagen catabolic process	GO:0005925; GO:0016021; GO:0016020	focal adhesion; integral component of membrane; membrane	GO:0005925|focal adhesion; GO:0016021|integral component of membrane; GO:0016020|membrane	GO:0038023; GO:0030246; GO:0005518; GO:0005515	signaling receptor activity; carbohydrate binding; collagen binding; protein binding	GO:0038023|signaling receptor activity; GO:0030246|carbohydrate binding; GO:0005518|collagen binding; GO:0005515|protein binding	Phagosome; Tuberculosis; Adaptive Immune System; Antigen processing-Cross presentation; Class I MHC mediated antigen processing & presentation; Cross-presentation of soluble exogenous antigens (endosomes); Immune System	KEGG:hsa04145; KEGG:hsa05152; REACT:R-HSA-1280218; REACT:R-HSA-1236975; REACT:R-HSA-983169; REACT:R-HSA-1236978; REACT:R-HSA-168256	Phagosome|KEGG:hsa04145; Tuberculosis|KEGG:hsa05152; Adaptive Immune System|REACT:R-HSA-1280218; Antigen processing-Cross presentation|REACT:R-HSA-1236975; Class I MHC mediated antigen processing & presentation|REACT:R-HSA-983169; Cross-presentation of soluble exogenous antigens (endosomes)|REACT:R-HSA-1236978; Immune System|REACT:R-HSA-168256
hsa-miR-133a-3p.1	ENSG00000132254.8	ARFIP2	ENST00000254584.2	ADP-ribosylation factor interacting protein 2 [Source:HGNC Symbol;Acc:17160]	GO:0006886; GO:0030036; GO:0031529; GO:0006914; GO:0030032; GO:0007264; GO:0034315	intracellular protein transport; actin cytoskeleton organization; ruffle organization; autophagy; lamellipodium assembly; small GTPase mediated signal transduction; regulation of Arp2/3 complex-mediated actin nucleation	GO:0006886|intracellular protein transport; GO:0030036|actin cytoskeleton organization; GO:0031529|ruffle organization; GO:0006914|autophagy; GO:0030032|lamellipodium assembly; GO:0007264|small GTPase mediated signal transduction; GO:0034315|regulation of Arp2/3 complex-mediated actin nucleation	GO:0005737; GO:0005886; GO:0005938; GO:0005829; GO:0001726; GO:0032588	cytoplasm; plasma membrane; cell cortex; cytosol; ruffle; trans-Golgi network membrane	GO:0005737|cytoplasm; GO:0005886|plasma membrane; GO:0005938|cell cortex; GO:0005829|cytosol; GO:0001726|ruffle; GO:0032588|trans-Golgi network membrane	GO:0045296; GO:0140090; GO:0030742; GO:0005543; GO:0005515; GO:0019904; GO:0005525; GO:0031267; GO:0070273; GO:0042802	cadherin binding; membrane curvature sensor activity; GTP-dependent protein binding; phospholipid binding; protein binding; protein domain specific binding; GTP binding; small GTPase binding; phosphatidylinositol-4-phosphate binding; identical protein binding	GO:0045296|cadherin binding; GO:0140090|membrane curvature sensor activity; GO:0030742|GTP-dependent protein binding; GO:0005543|phospholipid binding; GO:0005515|protein binding; GO:0019904|protein domain specific binding; GO:0005525|GTP binding; GO:0031267|small GTPase binding; GO:0070273|phosphatidylinositol-4-phosphate binding; GO:0042802|identical protein binding	Intra-Golgi and retrograde Golgi-to-ER traffic; Retrograde transport at the Trans-Golgi-Network; Vesicle-mediated transport; Membrane Trafficking	REACT:R-HSA-6811442; REACT:R-HSA-6811440; REACT:R-HSA-5653656; REACT:R-HSA-199991	Intra-Golgi and retrograde Golgi-to-ER traffic|REACT:R-HSA-6811442; Retrograde transport at the Trans-Golgi-Network|REACT:R-HSA-6811440; Vesicle-mediated transport|REACT:R-HSA-5653656; Membrane Trafficking|REACT:R-HSA-199991
hsa-miR-133a-3p.1	ENSG00000168792.4	ABHD15	ENST00000307201.4	abhydrolase domain containing 15 [Source:HGNC Symbol;Acc:26971]	GO:0044255	cellular lipid metabolic process	GO:0044255|cellular lipid metabolic process	GO:0005576; GO:0016020	extracellular region; membrane	GO:0005576|extracellular region; GO:0016020|membrane	GO:0005515; GO:0034338; GO:0047372	protein binding; short-chain carboxylesterase activity; acylglycerol lipase activity	GO:0005515|protein binding; GO:0034338|short-chain carboxylesterase activity; GO:0047372|acylglycerol lipase activity
[truncated: 11,096 more rows]
